# Supplementary material for: Calpain‐2‐Mediated Endothelial Focal Adhesion Disruption in Thoracic Aortic Dissection
Source: Adv Sci (Weinh). 2025 Apr 2;12(25):2501112. doi: 10.1002/advs.202501112 (PMC12224997; doi:10.1002/advs.202501112)
Supplement: Supplementary file 2 — Supplemental Table 1 [file ADVS-12-2501112-s002.xlsx]

## Sheet: ScRNA-seq  KEGG
Pathway	Cluster_Endothelial (1858)	All (7846)	Pvalue	Pathway ID	Genes
MAPK signaling pathway	118	294	1.22e-10	ko04010	ENSG00000100311(PDGFB);ENSG00000130222(GADD45G);ENSG00000100784(RPS6KA5);ENSG00000137764(MAP2K5);ENSG00000188130(MAPK12);ENSG00000185386(MAPK11);ENSG00000102755(FLT1);ENSG00000113319(RASGRF2);ENSG00000119630(PGF);ENSG00000171105(INSR);ENSG00000167193(CRK);ENSG00000104375(STK3);ENSG00000140443(IGF1R);ENSG00000099942(CRKL);ENSG00000138814(PPP3CA);ENSG00000109270(LAMTOR3);ENSG00000120156(TEK);ENSG00…
Autophagy - animal	64	141	9.7e-09	ko04140	ENSG00000066739(ATG2B);ENSG00000139112(GABARAPL1);ENSG00000152348(ATG10);ENSG00000155792(DEPTOR);ENSG00000140443(IGF1R);ENSG00000078142(PIK3C3);ENSG00000099940(SNAP29);ENSG00000102882(MAPK3);ENSG00000198382(UVRAG);ENSG00000134001(EIF2S1);ENSG00000144848(ATG3);ENSG00000135047(CTSL);ENSG00000070540(WIPI1);ENSG00000155876(RRAGA);ENSG00000101460(MAP1LC3A);ENSG00000126775(ATG14);ENSG00000168209(DDIT4)…
Prion disease	106	274	1.22e-08	ko05020	ENSG00000198888(MT-ND1);ENSG00000198763(MT-ND2);ENSG00000228253(MT-ATP8);ENSG00000198938(MT-CO3);ENSG00000198840(MT-ND3);ENSG00000198886(MT-ND4);ENSG00000198786(MT-ND5);ENSG00000198727(MT-CYB);ENSG00000178127(NDUFV2);ENSG00000160194(NDUFV3);ENSG00000124172(ATP5F1E);ENSG00000154723(ATP5PF);ENSG00000165629(ATP5F1C);ENSG00000142168(SOD1);ENSG00000171867(PRNP);ENSG00000100764(PSMC1);ENSG00000041357(P…
Pathways in cancer	180	530	1.84e-08	ko05200	ENSG00000150907(FOXO1);ENSG00000159216(RUNX1);ENSG00000125845(BMP2);ENSG00000134871(COL4A2);ENSG00000187498(COL4A1);ENSG00000017797(RALBP1);ENSG00000101384(JAG1);ENSG00000175387(SMAD2);ENSG00000139687(RB1);ENSG00000130702(LAMA5);ENSG00000139679(LPAR6);ENSG00000100311(PDGFB);ENSG00000141682(PMAIP1);ENSG00000125378(BMP4);ENSG00000156052(GNAQ);ENSG00000130222(GADD45G);ENSG00000100784(RPS6KA5);ENSG00…
Amyotrophic lateral sclerosis	132	365	2.72e-08	ko05014	ENSG00000198888(MT-ND1);ENSG00000198763(MT-ND2);ENSG00000228253(MT-ATP8);ENSG00000198938(MT-CO3);ENSG00000198840(MT-ND3);ENSG00000198886(MT-ND4);ENSG00000198786(MT-ND5);ENSG00000198727(MT-CYB);ENSG00000178127(NDUFV2);ENSG00000160194(NDUFV3);ENSG00000124172(ATP5F1E);ENSG00000154723(ATP5PF);ENSG00000165629(ATP5F1C);ENSG00000142168(SOD1);ENSG00000100764(PSMC1);ENSG00000066739(ATG2B);ENSG00000139496(…
Human cytomegalovirus infection	88	223	7.52e-08	ko05163	ENSG00000139687(RB1);ENSG00000156052(GNAQ);ENSG00000188130(MAPK12);ENSG00000185386(MAPK11);ENSG00000050820(BCAR1);ENSG00000167193(CRK);ENSG00000088256(GNA11);ENSG00000006210(CX3CL1);ENSG00000101333(PLCB4);ENSG00000172115(CYCS);ENSG00000114353(GNAI2);ENSG00000099942(CRKL);ENSG00000138814(PPP3CA);ENSG00000170776(AKAP13);ENSG00000128272(ATF4);ENSG00000102882(MAPK3);ENSG00000127920(GNG11);ENSG0000019…
Protein processing in endoplasmic reticulum	71	169	7.75e-08	ko04141	ENSG00000239264(TXNDC5);ENSG00000135018(UBQLN1);ENSG00000072401(UBE2D1);ENSG00000124783(SSR1);ENSG00000086061(DNAJA1);ENSG00000120694(HSPH1);ENSG00000070010(UFD1);ENSG00000198833(UBE2J1);ENSG00000088833(NSFL1C);ENSG00000102595(UGGT2);ENSG00000138802(SEC24B);ENSG00000198168(SVIP);ENSG00000138674(SEC31A);ENSG00000111885(MAN1A1);ENSG00000137055(PLAA);ENSG00000132432(SEC61G);ENSG00000188021(UBQLN2);E…
Endocytosis	96	252	1.44e-07	ko04144	ENSG00000168461(RAB31);ENSG00000175387(SMAD2);ENSG00000089006(SNX5);ENSG00000119541(VPS4B);ENSG00000123124(WWP1);ENSG00000124198(ARFGEF2);ENSG00000136950(ARPC5L);ENSG00000112305(SMAP1);ENSG00000009844(VTA1);ENSG00000153317(ASAP1);ENSG00000140443(IGF1R);ENSG00000171475(WIPF2);ENSG00000151693(ASAP2);ENSG00000114423(CBLB);ENSG00000160948(VPS28);ENSG00000242247(ARFGAP3);ENSG00000120318(ARAP3);ENSG000…
Chronic myeloid leukemia	39	76	1.45e-07	ko05220	ENSG00000159216(RUNX1);ENSG00000139687(RB1);ENSG00000130222(GADD45G);ENSG00000167193(CRK);ENSG00000196591(HDAC2);ENSG00000186716(BCR);ENSG00000099942(CRKL);ENSG00000102882(MAPK3);ENSG00000163513(TGFBR2);ENSG00000085276(MECOM);ENSG00000051382(PIK3CB);ENSG00000099860(GADD45B);ENSG00000169032(MAP2K1);ENSG00000002330(BAD);ENSG00000105329(TGFB1);ENSG00000177885(GRB2);ENSG00000100906(NFKBIA);ENSG000001…
Focal adhesion	80	200	1.51e-07	ko04510	ENSG00000134871(COL4A2);ENSG00000187498(COL4A1);ENSG00000130702(LAMA5);ENSG00000100311(PDGFB);ENSG00000101335(MYL9);ENSG00000142156(COL6A1);ENSG00000188677(PARVB);ENSG00000118680(MYL12B);ENSG00000213949(ITGA1);ENSG00000164171(ITGA2);ENSG00000102755(FLT1);ENSG00000050820(BCAR1);ENSG00000119630(PGF);ENSG00000167193(CRK);ENSG00000144668(ITGA9);ENSG00000140443(IGF1R);ENSG00000161638(ITGA5);ENSG000000…
