# Supplementary material for: Calpain‐2‐Mediated Endothelial Focal Adhesion Disruption in Thoracic Aortic Dissection
Source: Adv Sci (Weinh). 2025 Apr 2;12(25):2501112. doi: 10.1002/advs.202501112 (PMC12224997; doi:10.1002/advs.202501112)
Supplement: Supplementary file 3 — Supplemental Table 2 [file ADVS-12-2501112-s003.xlsx]

## Sheet: 707genes
Table 13		BAPN				Bapn-Calpeptin			Calpeptin				Con
id	Symbol	B11	B12	B13	B14	E453	E63	E64	B123	B124	B179	B180	C3	C4	D89	D91	D93	Con-vs-BAPN-log2fc	Con-vs-BAPN-pvalue	Con-vs-BAPN-fdr	Con-vs-BAPN-Calp-log2fc	Con-vs-BAPN-Calp-pvalue	Con-vs-BAPN-Calp-fdr	BAPN-Calp-vs-BAPN-log2fc	BAPN-Calp-vs-BAPN-pvalue	BAPN-Calp-vs-BAPN-fdr
ncbi_100039028	Mup11	0.12	1.03	0.935	0.526	1.812	3.268	3.6	5.049	5.7	4.195	1.086	73.854	54.524	5.852	1.049	0.242	-5.37584	0.000167531	0.000825421	-3.22771	0.0452204	0.0969707	-2.14813	0.00330161	0.00879681
ncbi_100129	Gpr153	8.782	9.017	6.306	12.011	2.972	4.004	2.177	2.437	2.81	2.425	2.829	2.312	1.785	2.538	4.947	6.964	1.28346	5.23e-05	0.000305389	-0.281826	0.949508	0.96702	1.56528	1.48e-05	5.97e-05
ncbi_100141474	--	0.676	0.812	0.954	0.757	0.015	0.018	0.067	0.136	0.047	0.022	0.042	0.219	0.538	0.302	0.638	0.289	1.00968	0.000139846	0.000708232	-3.57483	3.97e-07	2.83e-06	4.58451	3.01e-15	3.77e-14
ncbi_100503043	ARMCX4	5.33	5.792	5.251	5.042	0.613	0.635	0.847	2.619	0.776	0.567	0.946	1.709	1.577	1.714	2.53	2.549	1.4092	8.71e-18	8.45e-16	-1.52936	1.7e-05	8.83e-05	2.93856	1.58e-36	1.08e-34
ncbi_100952	Emilin1	67.577	66.853	50.359	72.004	22.603	18.475	13.535	18.357	11.005	10.974	13.369	23.294	23.263	13.814	30.451	28.182	1.43152	9.35e-16	6.97e-14	-0.386728	0.681637	0.80348	1.81825	4.31e-12	3.91e-11
ncbi_101613	Nlrp6	0.141	0.29	0.595	0	0.013	0.01	0.029	0	0.026	0.113	0.009	0.041	0	0	0	0.03	4.175	0.00208062	0.0070814	0.287658	0.864126	0.91605	3.88734	0.00464498	0.0119794
ncbi_101685	Spty2d1	9.047	8.237	12.578	8.927	3.022	4.484	5.64	4.796	2.397	2.784	3.88	3.44	3.753	3.984	6.064	5.362	1.10106	2.22e-10	5.7e-09	-0.0449248	0.51652	0.670684	1.14599	3.64e-05	0.00013848
ncbi_102657	Cd276	13.895	12.345	11.184	14.714	5.525	3.967	3.161	1.983	2.12	1.094	1.898	2.283	2.463	2.489	4.539	5.583	1.90875	8.23e-15	5.23e-13	0.280927	0.152243	0.264674	1.62782	4.24e-09	2.76e-08
ncbi_103266	Tmem263	19.662	18.073	16.067	20.55	3.615	3.32	3.56	3.864	2.6	1.862	3.396	5.237	5.676	6.297	7.653	8.906	1.4606	1.11e-19	1.38e-17	-0.949032	0.00779065	0.0214212	2.40963	2.36e-28	8.51e-27
ncbi_103743	Tmem98	35.551	36.453	25.308	39.109	13.426	12.714	12.006	11.696	10.08	9.973	12.593	15.603	12.085	10.663	15.807	20.297	1.19555	2.15e-10	5.55e-09	-0.227871	0.958994	0.971881	1.42342	2.35e-08	1.4e-07
ncbi_104009	Qsox1	157.217	143.062	135.239	143.844	64.289	54.959	41.805	32.837	23.206	21.66	34.341	61.189	58.063	40.538	79.352	85.724	1.15655	3.1e-13	1.45e-11	-0.275344	0.856192	0.913901	1.43189	4.97e-10	3.57e-09
ncbi_104099	Itga9	127.575	130.562	92.515	117.928	30.09	28.05	26.631	22.651	11.319	9.859	19.242	51.879	47.578	36.31	62.142	69.483	1.13127	1.4e-12	5.74e-11	-0.920348	0.0377175	0.0830892	2.05162	5.69e-18	9.04e-17
ncbi_104885	Tmem179	0.425	3.892	0.716	2.276	3.007	7.648	4.177	3.603	9.95	3.299	1.424	0.102	0.307	0.403	1.154	0.249	2.0443	0.00139553	0.00503474	3.4803	7.41e-11	9.65e-10	-1.436	0.0130954	0.0305641
ncbi_105245	Txndc5	126.06	130.433	96.676	132.17	66.422	56.986	43.804	52.819	41.411	40.044	42.913	44.528	48.701	37.551	65.75	75.85	1.1553	1.27e-11	4.36e-10	0.0330232	0.297761	0.450211	1.12228	8.02e-06	3.35e-05
ncbi_105247050	gag-pol	12.426	9.715	11.226	11.526	8.491	3.615	2.496	12.415	8.079	10.165	6.717	3.085	3.052	3.355	5.271	3.9	1.58824	3.9e-21	5.95e-19	0.382951	0.106108	0.197249	1.20529	0.000758359	0.00229305
ncbi_105785	Kdelr3	73.818	72.251	56.466	79.097	32.844	22.844	18.116	14.354	9.792	7.932	15.52	18.514	15.779	13.075	23.963	32.719	1.75846	1.75e-15	1.24e-13	0.24146	0.143001	0.251442	1.517	1.46e-08	8.93e-08
ncbi_106522	Pkdcc	72.15	90.997	67.996	88.444	12.536	26.345	22.389	16.634	9.463	6.369	11.749	41.726	39.44	20.36	51.485	37.795	1.06603	4.39e-09	8.14e-08	-0.901888	0.0815869	0.159585	1.96792	2.9e-10	2.14e-09
ncbi_106795	Tcf19	6.832	4.989	6.07	7.081	3.493	2.42	3.076	3.451	1.499	1.787	2.504	2.984	2.015	1.823	4.447	2.745	1.15537	2.45e-06	2.17e-05	0.0963293	0.444204	0.605042	1.05904	0.00054972	0.00170531
ncbi_106957	Slc39a6	8.207	8.753	7.824	8.561	3.827	2.166	2.155	4.434	5.047	2.217	2.612	4.335	3.268	3.144	5.431	4.192	1.03295	4.65e-11	1.4e-09	-0.584963	0.251902	0.395916	1.61792	2.55e-09	1.71e-08
ncbi_107581	Col16a1	19.512	20.813	12.61	21.882	4.329	6.162	3.115	3.478	4.25	2.515	2.512	4.456	5.971	4.359	9.676	10.887	1.40362	5.63e-09	1.02e-07	-0.640461	0.377146	0.537627	2.04409	6.7e-10	4.76e-09
ncbi_107815	SCML2	0.526	0.418	0.546	0.533	0.012	0.049	0.092	0.062	0	0.024	0.069	0.107	0.353	0.095	0.349	0.221	1.1685	0.00111943	0.00415543	-2.14136	0.0270269	0.0624644	3.30986	3.86e-06	1.7e-05
ncbi_107995	Cdc20	4.622	2.667	3.558	4.275	2.885	1.056	0.974	1.597	0.612	0.871	0.73	0.507	0.817	0.973	0.652	1.067	2.23475	6.97e-14	3.7e-12	1.0284	0.0225999	0.0536742	1.20635	0.00839882	0.0204507
ncbi_108000	CENPF	0.79	0.384	0.481	0.425	0.079	0.062	0.062	0.067	0.021	0	0.039	0.058	0.021	0.052	0.007	0.035	3.90967	5.4e-16	4.25e-14	0.967673	0.203247	0.333691	2.94199	4.64e-09	3.01e-08
ncbi_108797	Mex3b	1.379	1.688	0.979	1.532	0.565	0.161	0.132	1.158	0.471	0.195	0.417	0.3	0.384	0.385	0.481	0.557	1.72649	2.15e-09	4.34e-08	-0.559175	0.596293	0.741005	2.28566	4.44e-05	0.000166517
ncbi_108800	Ston2	1.076	0.759	1.904	0.911	0.42	0.168	0.225	0.533	0.192	0.441	0.372	0.246	0.233	0.567	0.709	0.839	1.16398	0.00132319	0.00480934	-0.936886	0.18377	0.307914	2.10087	1.31e-06	6.15e-06
ncbi_108907	Nusap1	1.884	1.876	2.6	1.91	0.83	0.158	0.643	0.767	0.285	0.169	0.206	0.324	0.417	0.365	0.313	0.763	2.24416	3.95e-13	1.81e-11	0.317071	0.40373	0.566049	1.92709	6.05e-05	0.000221782
ncbi_108927	Lhfpl6	206.228	199.186	153.996	193.743	45.499	38.404	36.293	35.301	19.279	17.835	32.608	94.77	82.129	57.655	96.041	103.885	1.11558	1.27e-13	6.28e-12	-1.11694	0.000481082	0.00180963	2.23252	4.64e-25	1.32e-23
ncbi_109222	RARRES1	3.975	5.039	3.414	3.906	1.575	2.605	1.414	0.701	0.977	0.866	1.068	1.625	2.015	1.781	2.814	1.302	1.0982	4.07e-06	3.4e-05	-0.0326897	0.561351	0.709129	1.13089	0.0172928	0.0391459
ncbi_109246	Tspan9	30.604	35.348	32.941	31.084	16.298	15.71	12.896	14.591	12.492	11.473	12.655	14.864	13.795	13.373	9.777	12.884	1.3285	1.25e-20	1.73e-18	0.2102	0.0777706	0.153453	1.1183	8.1e-07	3.94e-06
ncbi_110082	Dnah5	0.237	0.125	0.178	0.1	0.007	0.012	0.009	0.004	0	0	0.003	0.012	0.039	0.008	0.145	0.046	1.67807	0.00535112	0.0157236	-2.42146	0.0639798	0.129941	4.09954	4.02e-07	2.04e-06
ncbi_110173	Manba	15.842	14.282	13.025	15.224	6.335	5.314	4.566	4.888	3.127	2.735	2.57	5.449	4.599	5.291	6.705	6.584	1.3498	4.49e-21	6.72e-19	-0.0831323	0.559799	0.707979	1.43293	3.98e-09	2.6e-08
ncbi_110454	Ly6a	49.229	50.112	62.164	69.476	158.093	176.799	105.341	180.19	239.39	284.837	214.481	134.804	104.976	108.059	111.686	125.925	-1.01984	3e-06	2.6e-05	0.325687	0.0356183	0.0791573	-1.34553	6.31e-07	3.12e-06
ncbi_110558	H2-Q7	0.919	1.843	1.324	0.748	6.014	4.228	3.726	25.177	11.757	11.655	5.656	1.58	3.94	6.719	3.329	1.67	-1.51237	0.0136556	0.0347303	0.433499	0.158907	0.274033	-1.94587	3.49e-05	0.000133166
ncbi_110862	Kcnq3	0.308	1.117	0.321	0.654	0.153	0.047	0.027	0.618	0.972	0.061	0.041	0.25	0.21	0.213	0.151	0.144	1.63188	2.13e-05	0.00014081	-1.35535	0.0642948	0.13041	2.98723	1.6e-06	7.41e-06
ncbi_114249	Npnt	505.603	500.311	397.525	417.161	112.383	75.247	68.432	35.437	20.623	16.62	36.595	186.594	157.511	87.773	136.844	162.509	1.63794	1.99e-20	2.69e-18	-0.776868	0.0696505	0.139865	2.41481	2.01e-24	5.41e-23
ncbi_114332	Lyve1	3.206	3.35	3.847	3.694	5.272	7.455	9.11	37.656	9.498	16.911	8.637	7.15	4.447	7.642	9.715	8.231	-1.0774	0.000428253	0.00184811	-0.0309805	0.550376	0.702267	-1.04642	0.000246927	0.000818023
ncbi_11435	Chrna1	2	2.086	0.958	2.822	0.325	0.681	0.656	0.095	0.137	0.026	0.245	0.293	0.152	0.18	0.333	0.395	2.8614	3.2e-14	1.79e-12	1.03372	0.0237559	0.0559391	1.82767	0.000119657	0.000417695
ncbi_11491	Adam17	13.436	12.797	11.967	13.343	5.774	3.554	3.809	9.59	7.788	7.124	7.072	6.063	6.346	5.181	7.682	6.25	1.03135	1.07e-21	1.75e-19	-0.525758	0.321676	0.477811	1.5571	1.52e-10	1.16e-09
ncbi_11492	Adam19	7.543	9.501	7.823	8.563	3.998	2.204	1.84	4.059	3.175	1.727	1.381	1.21	2.107	3.158	3.443	3.038	1.68945	1.08e-11	3.79e-10	0.0489715	0.394021	0.556033	1.64048	1.23e-07	6.68e-07
ncbi_11551	Adra2a	1.461	1.789	2.602	1.973	1.696	0.494	0.277	2.546	3.008	1.715	1.323	0.778	0.587	0.418	0.147	0.758	1.86349	8.94e-07	8.97e-06	0.61319	0.209942	0.342598	1.2503	0.0190822	0.0427804
ncbi_11595	Acan	10.56	7.969	15.57	8.457	3.972	1.567	1.196	1.485	1.159	1.375	1.958	2.049	1.318	1.637	2.223	1.929	2.5385	1.71e-29	6.12e-27	0.293926	0.183387	0.307362	2.24458	1.41e-09	9.68e-09
ncbi_11603	Agrn	36.402	36.327	36.472	35.076	12.811	11.952	7.646	8.357	8.768	8.834	7.653	11.378	12.923	10.077	18.902	15.613	1.38834	1.99e-22	3.77e-20	-0.350997	0.897466	0.933567	1.73934	3.21e-11	2.64e-10
ncbi_11608	Agtr1b	2.717	2.138	1.927	2.749	0.327	0.128	0.06	0.325	0.107	0	0.265	0.899	1.291	0.641	0.638	0.917	1.44165	4.41e-08	6.39e-07	-2.3533	0.00200896	0.00647427	3.79495	8.52e-11	6.7e-10
ncbi_11695	Alx4	0.226	0.161	0.196	0.214	0.022	0.053	0.012	0.101	0.088	0.021	0.008	0.035	0.014	0.034	0.079	0.05	2.23244	0.000202161	0.00096756	-0.548011	0.892678	0.92971	2.78045	0.00728874	0.017992
ncbi_11752	Anxa8	2.116	2.052	2.379	2.633	2.859	7.742	11.832	4.944	2.503	4.936	3.05	0.288	0.969	0.954	1.018	0.941	1.46037	2.63e-06	2.31e-05	3.16447	1.12e-12	1.99e-11	-1.70409	6.89e-05	0.000250106
ncbi_11761	Aox1	4.08	6.025	4.155	3.905	8.655	11.809	10.593	6.84	5.567	8.148	5.516	5.589	8.286	9.907	13.569	8.997	-1.02942	0.000966286	0.00367486	0.159377	0.158404	0.273221	-1.18879	8.54e-06	3.55e-05
ncbi_118567893	env	1.331	2.791	5.977	2.423	1.096	1.144	0.683	1.498	1.035	0.906	0.749	0.356	0.799	1.113	1.519	0.69	1.80579	2.76e-05	0.000175197	0.121883	0.455548	0.61459	1.68391	0.00198881	0.00554791
ncbi_118568094	--	1.318	1.769	1.199	1.123	0.153	0.141	0.139	0.199	0.15	0.125	0.224	0.25	0.893	0.431	0.869	0.52	1.19023	5.83e-06	4.65e-05	-2.03765	7.97e-05	0.000358076	3.22789	6.72e-21	1.37e-19
ncbi_118568644	Fam205a2	2.481	2.67	1.888	1.695	0.117	0.395	0.254	0.442	0.303	0.151	0.053	4.567	2.457	3.027	6.134	7.382	-1.11013	0.0102818	0.0273925	-4.20631	8.08e-14	1.73e-12	3.09619	1.15e-07	6.28e-07
ncbi_118568645	Fam205a2	1.55	2.054	0.761	1.442	0.256	0.118	0.242	0.408	0.315	0.281	0.155	2.602	1.963	2.081	4.861	3.599	-1.05733	0.0113868	0.0298245	-3.87908	4.43e-23	5.71e-21	2.82175	4.85e-12	4.38e-11
ncbi_11864	Arnt2	0.517	0.931	0.351	1.064	0.38	0.192	0.108	0.648	1.071	0.214	0.121	0.03	0.037	0.04	0.115	0.143	3.29349	3.83e-10	9.28e-09	1.6346	0.0187156	0.0457573	1.65888	0.0058296	0.014687
ncbi_11937	Atp2a1	0.016	0.033	0.016	0.032	0.289	0.16	0.131	0.118	0.134	0.468	0.462	0.456	0.509	0.261	0.08	0.038	-3.47048	0.00151674	0.00541259	-0.475443	0.782669	0.868281	-2.99503	0.0177487	0.0400882
ncbi_121021	Cspg4	93.349	89.672	82.1	86.1	24.842	22.774	15.71	18.791	17.457	14.658	18.79	33.18	40.615	27.783	56.104	51.219	1.07149	1.03e-12	4.33e-11	-0.984984	0.0134131	0.0343124	2.05647	1.08e-16	1.55e-15
ncbi_12111	Bgn	3273.64	3233.37	2499.47	3347.52	1031.67	967.32	777.362	412.393	297.716	261.868	490.136	1326.86	1110.84	892.63	1665.93	2054.77	1.131	1.83e-09	3.78e-08	-0.607679	0.23253	0.372168	1.73868	1.02e-13	1.09e-12
ncbi_12153	Bmp1	71.304	75.887	60.648	78.162	17.936	17.448	12.943	8.166	6.799	6.858	7.099	27.819	27.148	19.033	46.52	44.425	1.11596	1.08e-08	1.84e-07	-1.03412	0.0142263	0.0361174	2.15008	1.49e-18	2.52e-17
ncbi_12192	Zfp36l1	66.031	78.436	52.109	66.697	23.424	32.305	32.051	37.732	23.046	18.385	21.613	20.457	25.046	31.46	36.221	41.608	1.08816	1.63e-09	3.39e-08	-0.0814011	0.552256	0.703952	1.16956	2.99e-06	1.33e-05
ncbi_12235	Bub1	0.808	0.416	0.484	0.618	0.108	0.043	0.119	0.148	0	0.026	0.076	0.07	0.034	0.083	0.095	0.045	3.15242	2.8e-10	7.06e-09	0.460634	0.561497	0.709235	2.69178	3.18e-05	0.000122108
ncbi_12266	C3	20.673	33.055	21.837	22.179	231.879	278.287	270.867	495.012	416.882	489.189	256.151	36.509	54.016	47.546	157.149	99.629	-1.69229	3.32e-05	0.000206522	1.72105	3.03e-08	2.62e-07	-3.41334	4.1e-48	8.11e-46
ncbi_12297	Cacnb3	18.201	22.4	15.737	23.869	10.935	5.089	4.517	9.011	9.52	3.901	5.57	7.514	8.992	5.635	11.512	11.733	1.14341	5.79e-10	1.34e-08	-0.406775	0.613386	0.749184	1.55018	1.14e-06	5.4e-06
ncbi_12305	Ddr1	23.009	26.457	24.174	26.564	9.734	8.409	6.408	8.024	7.234	6.358	7.844	11.566	10.089	8.786	14.128	17.795	1.00608	8.97e-10	2e-08	-0.607966	0.242308	0.384187	1.61405	5.37e-11	4.32e-10
ncbi_12316	Aspm	0.668	0.249	0.333	0.461	0.038	0.036	0.026	0.083	0.009	0	0.039	0.048	0.035	0.124	0.098	0.125	2.31436	1.95e-06	1.77e-05	-1.36737	0.377432	0.537856	3.68173	1.48e-06	6.92e-06
ncbi_12323	CAMK2B	15.162	19.559	9.584	17.586	5.344	7.277	5.776	3.075	4.324	2.649	2.528	2.659	2.22	1.726	2.739	2.697	2.6837	1.18e-37	7.19e-35	1.34848	1.82e-08	1.64e-07	1.33522	1.96e-05	7.8e-05
ncbi_12335	Capn3	1.01	1.021	1.965	0.894	0.223	0.464	0.401	0.446	0.044	0.108	0.266	0.347	0.524	0.243	0.771	0.56	1.32193	0.000252692	0.00117643	-0.43119	0.874534	0.916171	1.75312	0.0033345	0.0088707
ncbi_12338	Capn6	3.093	2.709	2.503	3.446	1.169	0.543	0.561	0.36	0.42	0.578	0.16	0.526	0.615	0.286	0.366	0.702	2.5576	4.59e-22	8e-20	0.602523	0.102665	0.19229	1.95508	1.64e-07	8.78e-07
ncbi_12372	Casq1	176.733	157.664	82.611	156.348	41.293	37.514	37.71	11.482	7.603	3.556	18.381	26.395	25.018	17.177	28.71	24.652	2.55505	5.98e-35	3.16e-32	0.671193	9.38e-05	0.000413384	1.88385	3.65e-12	3.33e-11
ncbi_12428	Ccna2	5.202	3.39	4.266	4.865	2.233	0.878	0.748	1.42	0.582	0.181	0.45	0.477	0.756	0.812	1.102	0.649	2.545	3.12e-26	8.19e-24	0.760713	0.0371264	0.0820085	1.78429	5.79e-06	2.48e-05
ncbi_12448	Ccne2	1.319	1.282	0.708	0.813	0.182	0.113	0.079	0.186	0	0.061	0.328	0.387	0.118	0.399	0.668	0.247	1.50213	0.000577911	0.00238139	-1.54507	0.0859526	0.166159	3.0472	1.88e-06	8.64e-06
ncbi_12505	Cd44	9.795	11.356	22.77	14.23	8.21	5.57	4.467	12.409	7.283	7.223	4.83	4.296	3.969	6.066	10.433	10.925	1.02625	0.000255069	0.00118491	-0.230855	0.964601	0.976119	1.25711	0.000153215	0.0005262
ncbi_12527	Cd9	311.973	328.49	806.213	316.632	185.93	128.056	116.247	109.901	106.935	67.587	107.929	267.187	199.86	153.152	202.894	254.214	1.03278	2.3e-05	0.000149122	-0.587274	0.189008	0.315344	1.62006	1.67e-06	7.75e-06
ncbi_12552	Cdh11	9.68	9.356	7.208	11.667	1.143	0.902	1.032	1.48	0.91	1.096	1.13	1.497	1.696	1.509	1.862	2.886	2.32616	3.1e-28	1.02e-25	-0.881824	0.0474731	0.101081	3.20798	1.89e-35	1.19e-33
ncbi_12560	Cdh3	3.626	3.633	1.474	4.469	0.667	0.911	1.037	0.648	0.498	0.605	0.756	0.837	1.121	0.83	1.34	1.17	1.63916	4.26e-09	7.91e-08	-0.281671	0.935851	0.957668	1.92084	2.95e-06	1.32e-05
ncbi_12563	Cdh6	7.663	6.532	7.339	4.717	0.609	0.579	0.685	0.626	0.408	0.231	0.893	2.245	2.169	1.553	3.361	2.146	1.51593	3.41e-15	2.31e-13	-1.87798	3.69e-08	3.13e-07	3.39391	6.8e-40	6.5e-38
ncbi_12569	Cdk5r1	0.27	0.874	0.395	0.575	0.281	0.088	0.17	0.447	0.635	0.107	0.225	0.116	0.123	0.129	0.263	0.126	1.80354	9.64e-05	0.000513485	0.246958	0.568122	0.716017	1.55658	0.0188873	0.0423874
ncbi_12571	Cdk6	3.68	3.764	3.363	3.976	1.051	1.076	1.128	1.04	0.623	0.858	0.781	1.361	1.392	1.106	1.924	1.441	1.355	2.3e-22	4.32e-20	-0.413175	0.541625	0.694433	1.76817	8.5e-15	1.01e-13
ncbi_12575	Cdkn1a	36.911	37.332	96.775	37.194	48.202	273.003	264.41	30.452	53.055	67.281	38.423	25.784	33.89	12.325	12.97	13.223	1.4063	6.7e-06	5.23e-05	3.31324	4.49e-08	3.76e-07	-1.90694	0.00783362	0.0191994
ncbi_12585	Cdr2	55.435	53.64	64.949	56.261	14.889	26.546	22.227	11.608	9.078	7.015	13.384	23.077	23.675	18.885	35.104	34.971	1.0848	4.47e-12	1.7e-10	-0.355078	0.804887	0.878642	1.43988	2.31e-07	1.21e-06
ncbi_12628	Cfh	42.48	43.899	31.817	48.631	10.224	12.474	16.278	21.384	12.622	17.402	26.584	66.687	40.474	110.642	112.892	203.664	-1.35753	0.00138199	0.00498907	-3.04019	1.81e-12	3.12e-11	1.68266	1.08e-12	1.04e-11
ncbi_12649	Chek1	0.59	0.491	0.909	0.782	0.086	0.081	0.05	0.154	0.152	0.049	0.256	0.124	0.386	0.282	0.479	0.393	1.0582	0.00280874	0.00913175	-2.20192	0.0167297	0.0414886	3.26012	4.73e-06	2.05e-05
ncbi_12661	Chl1	0.664	2.17	0.211	1.775	0.237	0.196	0.068	1.079	1.878	0.329	0.195	0.096	0.466	0.199	0.319	0.41	2.01565	8.69e-05	0.000471393	-0.835464	0.42755	0.588694	2.85111	2.53e-05	9.87e-05
ncbi_12739	Cldn3	5.418	4.477	5.115	7.626	3.288	2.474	1.325	0.599	1.456	1.846	0.87	0.907	1.097	0.663	2.222	1.87	2.06567	4.12e-10	9.89e-09	0.805331	0.0466203	0.0995575	1.26033	0.00506816	0.0129531
ncbi_12814	Col11a1	0.36	0.678	0.324	1.655	0.064	0.039	0.054	0.08	0.171	0	0	0.038	0.309	0.065	0.044	0.125	2.69843	4.39e-06	3.63e-05	-1.15081	0.444334	0.605136	3.84924	3.28e-07	1.68e-06
ncbi_12819	Col15a1	310.164	236.749	290.579	267.502	72.545	45.49	33.215	27.182	20.425	15.419	24.572	27.286	29.569	22.148	44.128	31.572	3.15839	8.55e-83	3.65e-79	0.7044	0.00123292	0.00420195	2.45399	2.28e-19	4.11e-18
ncbi_12822	Col18a1	854.737	832.747	732.53	767.968	186.845	163.295	119.581	83.392	53.312	41.441	88.772	245.034	213.492	143.496	255.052	258.992	1.83615	5.95e-33	2.6e-30	-0.511581	0.369541	0.529254	2.34773	1.27e-22	2.97e-21
ncbi_12823	Col19a1	1.799	1.728	1.41	1.63	0.022	0.062	0.068	0.066	0.038	0.005	0.076	0.681	1.039	0.454	0.968	0.68	1.10283	1.47e-09	3.13e-08	-3.91522	1.13e-13	2.34e-12	5.01805	1.73e-32	8.67e-31
ncbi_12825	Col3a1	1693.47	1473.79	1118.96	1760.93	299.414	363.349	279.64	105.433	86.197	82.611	98.555	133.63	162.105	95.79	206.19	215.858	3.21584	3e-54	5.13e-51	0.949038	1.84e-05	9.49e-05	2.2668	1.37e-18	2.32e-17
ncbi_12826	Col4a1	542.537	508.524	477.407	510.769	239.092	228.178	165.644	163.517	183.227	187.093	130.359	134.293	131.004	81.34	122.715	119.193	2.11473	5.35e-57	1.01e-53	0.841822	1.87e-05	9.66e-05	1.27291	1.12e-07	6.13e-07
ncbi_12827	Col4a2	424.058	404.6	362.615	400.97	179.916	154.906	110.241	120.48	119.659	138.127	97.668	106.09	98.35	60.286	95.099	88.159	2.15147	6.35e-50	8.34e-47	0.727528	0.000251827	0.00101317	1.42394	8.49e-09	5.33e-08
ncbi_12828	Col4a3	3.681	3.212	2.567	3.996	0.666	0.363	0.366	0.216	0.26	0.471	0.317	1.17	0.838	0.549	1.574	1.41	1.60196	1.66e-10	4.37e-09	-1.25292	0.0104916	0.0277339	2.85488	1.93e-20	3.76e-19
ncbi_12829	Col4a4	5.049	4.493	3.159	4.861	1.018	0.745	0.78	0.364	0.36	0.999	0.561	1.674	1.088	1.41	3.359	1.965	1.20899	3.92e-07	4.3e-06	-1.16382	0.014376	0.0364488	2.37282	9.71e-19	1.67e-17
ncbi_12830	COL4A5	232.831	216.484	198.933	198.689	40.795	27.965	21.719	7.852	5.255	4.301	9.075	36.304	34.678	23.704	52.453	45.866	2.45554	2.41e-43	2.17e-40	-0.356018	0.760686	0.856103	2.81156	4e-29	1.54e-27
ncbi_12831	Col5a1	169.19	157.687	148.808	168.557	40.64	32.792	23.721	12.185	9.794	8.385	10.746	23.148	27.904	18.653	46.622	38.012	2.38343	4.16e-32	1.73e-29	0.0691934	0.27498	0.423936	2.31423	4.88e-21	9.98e-20
ncbi_12832	Col5a2	149.83	133.379	129.421	158.438	51.603	33.848	26.104	17.619	13.87	12.28	16.951	28.46	29.662	21.147	42.675	41.775	2.12437	4.46e-34	2.11e-31	0.183499	0.141286	0.248861	1.94087	6.59e-14	7.2e-13
ncbi_12833	Col6a1	339.883	333.078	260.032	321.831	90.649	95.606	74.105	41.38	33.465	34.508	36.896	74.309	74.473	53.963	116.26	119.858	1.83757	4.79e-21	7.11e-19	-0.0162972	0.385754	0.546757	1.85387	5.14e-15	6.26e-14
ncbi_12834	Col6a2	419.848	391.304	326.839	389.272	104.781	118.084	93.375	51.75	40.561	43.286	50.747	85.071	83.826	65.064	118.895	142.263	1.94703	1.34e-24	3.13e-22	0.0902101	0.240698	0.382663	1.85682	1.83e-15	2.33e-14
ncbi_12835	COL6A3	139.727	119.447	112.836	119.399	31.686	23.418	15.702	15.557	11.912	9.99	12.978	22.013	24.486	15.472	36.934	29.217	2.26133	1.72e-34	8.62e-32	-0.118609	0.585399	0.730906	2.37994	2.83e-18	4.65e-17
ncbi_12842	Col1a1	1038.7	900.172	689.52	1096.11	170.886	179.128	118.801	44.78	40.749	35.61	43.38	80.177	82.37	50.619	111.946	168.54	3.23741	6.11e-35	3.16e-32	0.66249	0.00610445	0.0173361	2.57492	2.75e-21	5.75e-20
ncbi_12843	Col1a2	1600.62	1359.5	1104.79	1570.78	262.761	281.144	210.472	80.888	65.57	59.737	85.159	166.109	161.733	131.853	261.129	349.893	2.71794	2.02e-29	7.03e-27	0.231746	0.119703	0.21763	2.4862	1.64e-23	4.11e-22
ncbi_12891	Cpne6	1.173	1.645	0.601	0.693	0.233	0.301	0.224	0.174	1.345	0.083	0.304	0.36	0.29	0.149	0.409	0.196	1.87223	5.31e-05	0.000309004	-0.152308	0.837774	0.901846	2.02453	0.00467049	0.0120362
ncbi_12931	Crlf1	8.531	8.382	9.365	10.105	6.733	2.369	1.244	3.064	2.441	1.511	1.986	3.977	4.874	3.389	5.203	4.404	1.05776	1.28e-13	6.3e-12	-0.341396	0.813953	0.885305	1.39915	0.00216145	0.00599049
ncbi_12984	Csf2rb2	0.632	0.596	0.751	0.995	4.284	0.824	1.051	21.276	2.618	3.261	1.407	1.727	0.951	1.834	2.391	1.627	-1.19821	0.00195027	0.00670866	0.267116	0.339341	0.497915	-1.46533	0.00464864	0.0119853
ncbi_13038	Ctsk	28.628	25.886	21.872	31.44	8.979	13.12	7.847	4.482	4.863	3.964	4.99	5.83	5.021	8.202	10.248	18.696	1.48962	4.79e-07	5.15e-06	0.0563847	0.42193	0.583207	1.43323	7.84e-06	3.29e-05
ncbi_13076	Cyp1a1	0.342	0.406	1.449	0.51	16.045	8.783	5.329	9.164	9.579	6.949	7.115	7.135	19.084	4.36	2.377	2.554	-3.39153	7.76e-08	1.05e-06	0.501233	0.301565	0.454425	-3.89276	1.76e-15	2.25e-14
ncbi_13099	Cyp2c40	0.031	1.678	0.629	0.297	0.065	0	0	0	0	0.033	0	0.1	0.202	0	0	0	3.44711	0.0036213	0.0112898	-1.47907	0.663268	0.788452	4.92618	0.00144016	0.00413805
ncbi_13115	Cyp27b1	0.349	0.411	0.448	0.367	0.121	0.104	0.061	0.132	0.26	0.021	0.077	0.129	0.165	0.124	0.077	0.334	1.24784	0.00306023	0.0098222	-0.798391	0.596928	0.741622	2.04623	0.00286651	0.0077393
ncbi_13175	Dclk1	1.775	2.3	1.172	2.803	0.819	0.642	0.581	2.85	2.15	0.628	0.566	0.5	0.437	0.653	1.251	0.997	1.39056	2.64e-05	0.000167992	-0.173406	0.762068	0.857095	1.56397	0.000189364	0.000639506
ncbi_13435	Dnmt3a	13.753	14.045	13.597	13.117	4.542	2.398	2.24	3.392	2.356	2.382	2.098	3.784	5.035	3.809	7	5.532	1.43737	2.14e-23	4.61e-21	-0.7176	0.195218	0.323329	2.15497	1.77e-14	2.05e-13
ncbi_13490	Drd3	0.663	0.149	0.138	0.228	0.048	0	0.044	0.04	0.039	0.023	0.028	0.048	0.058	0	0.216	0.013	2.13603	0.00168656	0.00593554	-1.12749	0.633457	0.76675	3.26352	0.00195757	0.00546697
ncbi_13605	Ect2	1.224	0.858	1.126	1.151	0.352	0.219	0.126	0.464	0.159	0.111	0.143	0.207	0.439	0.165	0.172	0.322	2.06188	1.75e-10	4.58e-09	-0.167854	0.875942	0.917085	2.22973	1.37e-05	5.56e-05
ncbi_13642	Efnb2	17.476	17.64	18.09	23.585	8.115	3.588	3.099	7.729	4.317	4.414	7.314	8.902	7.721	9.963	10.416	9.57	1.0434	1.24e-13	6.17e-12	-0.916705	0.0284185	0.0651878	1.96011	3.59e-10	2.63e-09
ncbi_13644	Efs	9.885	9.431	6.687	8.988	2.805	4.442	3.484	2.269	2.589	2.479	2.486	3.444	3.441	2.194	5.966	5.94	1.05955	1.94e-06	1.77e-05	-0.230608	0.833546	0.900048	1.29016	3.16e-05	0.000121375
ncbi_13717	Eln	13202.6	9562.89	12017.5	11327.1	2000.6	1522.19	1217.41	143.556	147.971	71.451	191.669	247.989	213.747	280.889	489.641	521.315	5.03863	7.85e-90	6.7e-86	2.17161	2.16e-13	4.33e-12	2.86702	4.15e-33	2.2e-31
ncbi_13809	Enpep	13.222	11.534	14.88	10.597	4.476	4.663	4.65	7.353	6.403	7.112	4.122	3.053	3.673	3.327	2.733	2.698	2.01979	2.27e-40	1.61e-37	0.569705	0.00179826	0.00585813	1.45008	1.06e-09	7.4e-09
ncbi_13835	Epha1	4.324	3.267	2.961	4.354	1.019	1.235	1.239	0.284	0.421	0.441	0.398	1.345	0.601	0.809	1.882	1.644	1.56876	2.88e-07	3.31e-06	-0.109562	0.726856	0.836851	1.67832	6.67e-07	3.29e-06
ncbi_13848	Ephb6	2.843	3.397	2.2	3.616	1.571	1.226	0.881	1.861	2.645	1.067	0.852	1.861	1.448	0.755	1.97	1.405	1.0185	2.08e-05	0.000138189	-0.279222	0.993332	0.995892	1.29772	0.000463818	0.001458
ncbi_13876	Erg	27.137	25.766	28.982	24.669	9.401	8.218	7.067	10.428	5.929	5.921	8.991	11.391	12.164	10.531	11.594	14.586	1.1441	2.35e-26	6.36e-24	-0.550686	0.220529	0.356996	1.69478	1.09e-13	1.16e-12
ncbi_14042	Ext1	67.13	54.332	54.998	58.934	16.902	22.152	17.131	14.841	12.008	11.461	16.35	22.708	22.27	15.251	22.764	25.063	1.44523	8.42e-28	2.57e-25	-0.206557	0.802574	0.876508	1.65178	3.92e-11	3.19e-10
ncbi_14062	F2r	34.967	30.271	37.348	34.94	11.705	8.934	8.079	10.471	5.938	7.053	8.343	10.499	7.121	9.858	14.027	13.015	1.65678	1.44e-19	1.74e-17	-0.187865	0.875837	0.917031	1.84464	5.67e-16	7.62e-15
ncbi_140703	Emid1	5.059	5.574	3.812	5.508	2.425	2.362	1.515	2.636	0.867	0.727	1.466	2.293	1.326	1.294	2.23	2.052	1.43961	4.98e-10	1.17e-08	0.191926	0.252465	0.396655	1.24769	0.00171545	0.00484026
ncbi_14087	Fanca	0.532	0.631	0.481	0.794	0.287	0.209	0.091	0.282	0.206	0.264	0.182	0.228	0.133	0.362	0.392	0.381	1.02652	0.0019761	0.00678657	-0.612712	0.725406	0.835963	1.63923	0.0112765	0.0266898
ncbi_14107	FAT1	33.859	30.11	23.62	32.323	7.35	8.132	5.544	5.35	4.142	4.041	4.925	9.731	11.663	9.792	22.15	14.752	1.13843	1.54e-09	3.25e-08	-0.958261	0.0251185	0.0586636	2.09669	6.54e-16	8.74e-15
ncbi_14118	Fbn1	68.501	61.77	55.373	72.744	24.957	20.848	16.162	7.32	5.536	6.663	6.556	14.361	12.705	10.141	19.277	21.881	2.04319	3.09e-26	8.19e-24	0.398256	0.0257645	0.0599552	1.64493	1.19e-11	1.02e-10
ncbi_14163	Fgd1	5.191	5.962	4.767	6.765	2.353	2.432	2.26	1.542	1.31	1.288	1.949	1.548	2.438	1.73	3.247	3.289	1.21065	2.18e-09	4.39e-08	-0.0613801	0.475055	0.633864	1.27203	1.26e-05	5.12e-05
ncbi_14168	Fgf13	9.662	10.384	7.931	9.035	2.723	1.574	1.243	2.318	1.07	0.937	1.959	3.375	4.496	3.106	4.864	4.929	1.15542	2.32e-13	1.1e-11	-1.16958	0.0105063	0.027764	2.325	1.54e-12	1.46e-11
ncbi_14183	Fgfr2	28.741	26.909	24.945	27.504	5.113	5.43	3.498	4.111	2.353	1.462	4.801	10.498	9.982	10.271	19.224	14.698	1.06305	9.77e-11	2.73e-09	-1.46655	0.00016358	0.000686019	2.5296	4.67e-22	1.05e-20
ncbi_14190	Fgl2	152.429	149.953	178.39	150.411	28.71	25.845	27.971	25.707	11.752	11.3	25.765	67.203	60.069	53.259	81.909	77.724	1.21376	8.75e-22	1.45e-19	-1.30634	1.54e-06	9.88e-06	2.5201	3.48e-42	4.19e-40
ncbi_14221	Fjx1	14.767	14.485	10.46	15.506	4.169	5.926	3.686	2.54	3.527	1.853	3.422	4.076	5.258	3.846	6.12	7.652	1.35667	9.68e-13	4.1e-11	-0.230746	0.847214	0.907487	1.58742	9.5e-07	4.57e-06
ncbi_14230	Fkbp10	92.783	93.744	81.42	102.081	33.503	23.336	18.419	14.477	11.742	9.962	15.939	27.577	25.323	18.182	35.106	38.395	1.67766	1.63e-21	2.58e-19	-0.205015	0.876957	0.917868	1.88268	9.49e-14	1.02e-12
ncbi_14235	Foxm1	2.943	1.706	1.688	2.334	1.045	0.884	0.369	0.613	0.211	0.165	0.354	0.401	0.551	0.48	0.659	0.406	2.11793	1.47e-16	1.24e-14	0.617149	0.0618852	0.126452	1.50078	0.00106067	0.00312006
ncbi_14239	Foxs1	19.295	21.179	32.072	42.55	4.729	9.884	7.217	3.238	4.689	2.668	2.826	9.34	6.34	5.842	7.623	8.009	1.95318	1.66e-15	1.18e-13	-0.0302398	0.495793	0.650978	1.98342	2.03e-07	1.07e-06
ncbi_14241	Foxl1	1.667	1.74	1.398	1.937	0.692	0.388	0.609	0.334	0.408	0.094	0.399	0.428	0.345	0.546	1.133	0.554	1.48726	4.16e-06	3.46e-05	-0.0947101	0.843414	0.905683	1.58197	0.000128529	0.000446313
ncbi_14262	Fmo3	58.306	46.14	33.203	31.098	20.934	9.378	12.036	8.888	5.162	6.209	10.239	184.793	82.741	42.419	92.416	109.361	-1.27859	0.001962	0.00674357	-2.85805	7.96e-12	1.24e-10	1.57946	1.13e-07	6.16e-07
ncbi_14268	Fn1	618.124	614.352	595.493	577.29	202.751	117.887	75.815	91.45	54.142	58.442	74.792	151.876	137.497	128.377	257.082	223.875	1.7422	5.58e-22	9.53e-20	-0.443735	0.579232	0.725291	2.18593	1.69e-13	1.76e-12
ncbi_14299	NCS1	12.813	16.242	10.404	14.787	4.058	2.243	1.643	3.775	4.27	1.266	3.107	5.993	8.31	4.344	7.666	7.219	1.01591	7.93e-11	2.26e-09	-1.34064	0.000868903	0.0030899	2.35654	1.87e-13	1.94e-12
ncbi_14314	Fstl1	571.538	514.646	451.2	581.392	144.242	161.538	140.117	65.102	53.551	44.433	75.622	103.995	93.542	103.963	221.759	212.689	1.84748	8.24e-15	5.23e-13	0.0140723	0.396254	0.558448	1.83341	2.36e-16	3.3e-15
ncbi_14370	Fzd8	11.818	11.862	6.605	10.382	2.954	2.911	2.539	2.625	1.957	1.643	1.825	4.904	5.012	4.148	5.564	4.825	1.05578	2.23e-10	5.72e-09	-0.803898	0.0373836	0.0824597	1.85967	4.01e-10	2.92e-09
ncbi_14396	Gabra3	23.543	25.891	15.887	18.455	5.583	3.76	4.887	7.428	3.317	3.307	7.595	41.485	35.773	36.053	56.993	65.741	-1.17252	3.63e-05	0.000223168	-3.31509	2.66e-31	1.57e-28	2.14256	3.49e-19	6.21e-18
ncbi_14428	Galr2	0.609	0.375	0.346	0.962	0.182	0.047	0.133	0.233	0.215	0.114	0.155	0.223	0.096	0.066	0.334	0.201	1.63883	0.00532185	0.0156619	-0.608679	0.5358	0.688667	2.24751	0.00724293	0.0178917
ncbi_14462	Gata3	0.681	1.707	0.3	1.368	0.473	0.057	0.1	1.502	1.573	0.121	0.177	0.188	0.204	0.242	0.064	0.061	2.73981	3.36e-06	2.88e-05	0.468218	0.521768	0.675705	2.2716	0.00285671	0.00771769
ncbi_14527	Gcgr	0.783	1.002	0.472	0.904	0.2	0.072	0.067	0.112	0.314	0.564	0.032	0.407	0.114	0.062	0.106	0.102	2.32056	0.000660427	0.00267492	-0.485427	0.713395	0.829041	2.80599	0.00120179	0.00350225
ncbi_14560	Gdf10	44.124	36.452	24.13	44.465	10.757	16.581	11.114	18.36	14.359	12.29	18.306	7.546	7.894	12.907	14.821	33.943	1.27389	0.000107136	0.000562866	-0.266912	0.971336	0.979922	1.5408	1.17e-06	5.54e-06
ncbi_14645	Glul	81.544	77.319	118.421	52.617	1012.66	808.847	729.197	727.657	862.422	1031.38	730.696	214.509	209.6	152.402	112.98	146.302	-1.01918	0.00142171	0.00512057	2.34664	6.46e-21	5.27e-19	-3.36583	6.93e-36	4.54e-34
ncbi_14687	Gnaz	0.787	1.598	2.086	1.099	0.608	0.248	0.115	1.117	1.892	0.489	0.341	0.431	0.586	0.264	0.467	0.411	1.68924	2.97e-07	3.4e-06	-0.415854	0.844024	0.905938	2.1051	0.000489839	0.00153188
ncbi_14724	Gp1bb	3.322	5.194	30.816	4.645	0.818	1.469	2.297	1.03	0.97	0.557	0.605	2.439	1.385	1.321	1.885	3.562	2.3757	6.36e-06	5.01e-05	-0.47133	0.49617	0.650978	2.84703	0.00141399	0.00407035
ncbi_14735	Gpc4	18.669	20.602	15.126	20.109	7.989	10.458	8.177	9.311	9.454	8.88	8.581	9.498	7.269	7.602	10.393	9.55	1.07159	7.7e-14	4.01e-12	0.00199549	0.683562	0.805306	1.06959	1.44e-05	5.83e-05
ncbi_14789	P3h3	67.485	69.522	48.776	66.252	20.778	23.113	18.016	9.834	7.408	6.628	10.067	27.321	26.731	17.896	36.426	47.113	1.01876	2.51e-07	2.94e-06	-0.591654	0.301848	0.45475	1.61041	1.92e-10	1.44e-09
ncbi_14800	GRIA2	0.006	0.34	0	0.161	0.02	0.009	0.006	0.164	0.13	0.036	0.02	0	0	0	0	0	6.98584	0.015289	0.0382045	3.54432	0.288205	0.439144	3.44152	0.0139489	0.0323634
ncbi_14806	Grik2	0.176	0.42	0.081	0.384	0.048	0.03	0.013	0.06	0.217	0.053	0.008	0.034	0.267	0.062	0.056	0.027	1.57224	0.0181462	0.0441425	-1.55614	0.134991	0.239795	3.12838	0.00010383	0.000366533
ncbi_14814	Grin2d	1.573	2.457	1.851	2.733	0.384	0.213	0.18	0.45	0.143	0.109	0.169	0.662	0.259	0.684	1.098	1.107	1.49882	2.21e-06	1.97e-05	-1.55684	0.0183273	0.0449815	3.05566	1.36e-13	1.43e-12
ncbi_14860	Gsta4	2.927	2.279	1.834	2.847	41.518	48.586	49.849	26.468	28.606	30.081	40.673	2.645	8.448	15.114	5.073	3.768	-1.5038	0.00778662	0.0216892	2.7345	6.74e-11	8.82e-10	-4.2383	4.44e-49	9.8e-47
ncbi_14962	Cfb	4.696	9.19	3.301	6.277	20.014	12.543	12.814	68.318	42.432	65.566	23.181	7.533	8.014	10.607	20.631	19.613	-1.17876	0.00877684	0.0239665	0.187596	0.24057	0.382602	-1.36636	5.5e-05	0.000203253
ncbi_15200	Hbegf	22.246	27.177	85.489	21.12	6.945	14.897	14.335	3.649	3.459	3.928	4.834	7.34	8.535	6.525	9.338	11.329	2.17912	8.87e-11	2.5e-09	0.485456	0.0194709	0.0472529	1.69366	0.0132459	0.0308821
ncbi_15251	Hif1a	47.461	43.404	45.072	46.076	13.08	9.512	11.754	19.07	12.62	16.124	15.459	17.166	18.164	17.538	24.887	23.4	1.1694	3.87e-23	8.15e-21	-0.821388	0.00679218	0.0189744	1.99079	1.15e-28	4.26e-27
ncbi_15366	Hmmr	1.791	0.629	1.03	1.209	0.167	0.143	0.117	0.211	0.045	0.029	0.021	0.125	0.114	0.016	0.053	0.068	3.95314	1.26e-14	7.7e-13	0.920469	0.230823	0.369987	3.03267	9.2e-08	5.08e-07
ncbi_15395	Hoxa10	5.292	4.86	5.498	5.561	0.304	0.37	0.179	2.602	0.907	0.195	0.973	0.912	1.309	0	0	0.342	3.37084	0.00639001	0.0183314	-0.85025	0.656149	0.782106	4.22109	1.09e-22	2.55e-21
ncbi_15396	Hoxa11	0.588	0.294	0.347	0.754	0	0	0	0.025	0	0	0	0.053	0	0	0	0	5.54748	2.14e-06	1.92e-05	-3.40599	0.751828	0.848676	8.95347	7.55e-06	3.17e-05
ncbi_15405	HOXA9	3.837	2.909	2.907	3.297	0.89	0.484	0.458	2.301	1.329	0.563	1.645	1.812	1.827	0.806	0.766	1.463	1.27826	1.33e-06	1.27e-05	-1.12817	0.0557934	0.115619	2.40642	7.51e-11	5.94e-10
ncbi_15427	Hoxc9	1.549	1.825	1.022	1.133	0.578	0.244	0.374	2.719	1.27	0.361	1.255	0.743	0.644	0.035	0.398	0.038	1.8952	0.00272361	0.00889902	0.101432	0.760883	0.856181	1.79376	0.00162743	0.00461153
ncbi_15437	Hoxd8	5.729	7.337	6.084	5.044	2.314	2.486	0.939	4.635	3.533	1.521	2.093	3.382	2.038	2.84	0.721	2.584	1.38681	5.51e-05	0.000319041	-0.273928	0.940861	0.960486	1.66074	0.000156735	0.000536684
ncbi_15439	Hp	36.28	66.692	64.375	39.757	204.817	665.279	863.048	2285.37	3447.16	2471.11	1925.74	86.141	152.084	133.858	120.39	74.259	-1.13038	0.000289916	0.00132409	2.34962	6.28e-12	9.85e-11	-3.48	2.37e-20	4.57e-19
ncbi_15460	Hr	31.411	33.261	35.955	30.125	9.21	12.231	9.084	6.215	4.968	4.122	6.223	18.914	15.316	8.105	13.001	15.768	1.20076	2.85e-11	9.09e-10	-0.482974	0.525081	0.678609	1.68373	3.96e-11	3.22e-10
ncbi_15483	Hsd11b1	7.463	9.719	6.837	5.483	103.038	62.497	68.325	96.951	124.34	193.563	104.605	8.481	23.544	36.65	27.319	34.013	-1.81778	6.22e-06	4.91e-05	1.58402	1.55e-06	9.94e-06	-3.4018	1.66e-37	1.32e-35
ncbi_15530	HSPG2	194.676	175.123	170.076	165.177	62.635	50.022	34.64	32.612	27.204	28.904	31.096	43.146	47.995	35.577	67.61	60.257	1.79151	2.34e-32	1e-29	-0.0524538	0.44789	0.608091	1.84396	4.6e-13	4.61e-12
ncbi_15551	Htr1b	21.994	21.075	16.347	16.145	3.118	2.634	3.253	1.193	0.389	0.423	1.998	11.355	8.235	2.683	6.529	5.427	1.46435	1.3e-07	1.67e-06	-1.18946	0.00955696	0.0255834	2.65381	6.35e-34	3.54e-32
ncbi_15980	IFNGR2	53.29	56.751	43.664	60.379	29.12	18.445	15.318	23.926	17.467	13.295	15.339	17.595	19.779	19.527	24.942	27.777	1.28759	1.54e-18	1.72e-16	-0.0648035	0.530105	0.683606	1.3524	4.57e-07	2.3e-06
ncbi_16000	IGF1	7.881	6.798	4.921	13.112	2.662	4.057	4.23	6.905	3.854	3.928	4.051	0.973	1.399	1.87	3.691	4.793	1.68397	4.93e-06	4.01e-05	0.519986	0.0766962	0.151753	1.16398	0.000823836	0.00247453
ncbi_16008	Igfbp2	21.361	29.424	12.496	29.494	19.109	9.123	4.643	17.867	8.204	4.584	7.775	8.841	5.933	7.24	11.99	6.116	1.53134	4.23e-08	6.14e-07	0.449635	0.116097	0.212223	1.08171	0.016999	0.038572
ncbi_16069	Jchain	0.08	0.293	0.054	0.026	3.701	1.749	0.398	109.674	17.684	15.876	1.337	1.148	0.416	1.765	3.55	0.624	-3.72796	8.59e-06	6.49e-05	0.377441	0.365394	0.525101	-4.1054	2.33e-06	1.06e-05
ncbi_16147	Ihh	3.837	3.924	4.064	5.287	0.627	0.316	0.209	0.118	0.745	0.337	1.044	1.069	0.953	1.552	2.718	2.626	1.26214	1.66e-05	0.000114223	-2.21561	0.000223797	0.000906787	3.47776	1.8e-16	2.55e-15
ncbi_16185	Il2rb	0.58	0.689	0.679	0.835	4.633	0.74	1.203	10.094	1.216	1.505	0.279	0.21	0.167	0.168	0.528	0.651	1.01281	0.00523234	0.0154411	2.66842	4.35e-06	2.55e-05	-1.65561	0.00767113	0.0188414
ncbi_16330	Inpp5b	12.835	13.059	11.173	14.438	7.99	5.074	4.444	8.169	4.962	4.228	4.518	6.018	5.283	4.948	6.991	7.546	1.06437	8.47e-14	4.37e-12	-0.0772945	0.576717	0.723322	1.14166	2.2e-05	8.66e-05
ncbi_16398	Itga2	0.237	0.362	2.057	0.603	0.197	0.084	0.091	0.597	0.364	0.102	0.126	0.102	0.154	0.076	0.462	0.489	1.66684	0.00506731	0.0150163	-1.04918	0.269657	0.417798	2.71602	8.92e-05	0.000317859
ncbi_16401	Itga4	1.5	1.315	1.735	1.409	0.898	0.327	0.38	2.212	0.514	0.745	0.401	0.466	0.519	0.688	1.107	0.788	1.06188	1.12e-06	1.09e-05	-0.415577	0.601214	0.742734	1.47746	4.18e-05	0.000157738
ncbi_16410	Itgav	24.386	21.951	22.216	22.384	6.195	5.056	4.509	5.136	3.698	3.22	4.837	9.987	10.328	7.635	14.102	10.633	1.1094	2.85e-18	3.02e-16	-1.00416	0.00306022	0.00940367	2.11356	2.63e-22	6.02e-21
ncbi_16416	Itgb3	34.442	32.682	66.732	32.911	9.703	9.217	7.047	5.744	3.467	2.142	4.796	12.793	10.809	8.919	16.303	15.704	1.69176	4.35e-14	2.4e-12	-0.57628	0.26069	0.406925	2.26805	8.18e-14	8.86e-13
ncbi_16431	Itm2a	5.018	5.591	4.479	7.948	12.221	11.515	10.884	6.45	4.4	4.185	3.692	1.368	1.519	1.43	1.929	3.418	1.57513	6.65e-08	9.15e-07	2.57788	3.35e-15	8.98e-14	-1.00275	0.000700674	0.00213324
ncbi_16485	Kcna1	1.594	2.758	1.118	3.06	0.685	1.199	0.811	0.525	0.826	0.569	0.436	0.39	1.723	0.647	0.656	1.053	1.25452	0.000118275	0.00061336	0.00729882	0.446015	0.606766	1.24722	0.00357065	0.00944318
ncbi_16506	Kcnd1	0.698	1.136	0.556	1.044	0.236	0.146	0.135	0.487	0.737	0.133	0.16	0.209	0.376	0.285	0.875	0.344	1.03901	0.00825219	0.0227669	-1.27761	0.124155	0.223869	2.31662	8.04e-05	0.00028854
ncbi_16516	Kcnj15	13.929	11.579	11.377	15.941	5.736	2.684	3.895	1.895	1.16	1.634	1.914	2.284	2.222	2.491	4.696	5.052	1.97945	1.28e-16	1.09e-14	0.293652	0.151978	0.264267	1.68579	9.86e-12	8.64e-11
ncbi_16535	Kcnq1	0.423	0.236	0.564	0.194	0.874	1.786	1.017	0.982	1.257	0.927	1.005	0.688	0.531	3.861	0.315	0.886	-1.82623	0.0195923	0.0471696	-0.0354995	0.788054	0.868281	-1.79073	0.00272294	0.00739692
ncbi_16551	Kif11	1.471	0.878	1.228	1.368	0.241	0.152	0.12	0.36	0.071	0.08	0.16	0.075	0.241	0.198	0.297	0.325	2.44394	1.42e-12	5.81e-11	-0.409967	0.831503	0.898555	2.8539	1.82e-09	1.23e-08
ncbi_16563	KIF2A	6.298	6.228	20.134	8.097	1.727	2.701	3.893	3.924	2.686	2.26	2.707	5.005	4.652	3.752	5.866	5.105	1.06328	9.95e-05	0.000527439	-0.813904	0.0635595	0.129164	1.87718	6.61e-06	2.8e-05
ncbi_16571	Kif4	0.49	0.515	0.637	0.654	0.153	0.108	0.211	0.341	0.075	0.074	0.092	0.02	0.048	0.078	0.022	0.064	3.62885	1.07e-10	2.97e-09	1.76163	0.0696488	0.139865	1.86723	0.00115163	0.0033652
ncbi_16574	Kif5c	0.751	2.396	0.792	2.14	0.579	0.201	0.216	1.744	3.371	0.283	0.19	0.58	0.722	0.479	0.817	0.784	1.16789	0.000241162	0.00113014	-1.02669	0.0676352	0.136261	2.19458	2.17e-05	8.54e-05
ncbi_16590	Kit	6.13	7.886	6.906	5.255	1.291	2.791	2.115	4.477	4.889	4.705	4.254	0.677	1.214	1.4	1.73	0.684	2.51993	1.82e-22	3.5e-20	0.856309	0.00630629	0.0178236	1.66362	1.36e-06	6.39e-06
ncbi_16716	Ky	10.493	9.137	8.371	9.768	2.631	0.73	0.744	0.932	0.443	0.296	0.981	0.75	1.392	0.45	1.289	0.855	3.31739	1.58e-46	1.93e-43	0.530679	0.124114	0.223818	2.78671	3.35e-13	3.42e-12
ncbi_16763	Lad1	0	0	0	0	0.391	0.061	0.065	0.544	0.134	0.204	0.041	0.02	0	0.58	0.137	0	-7.20359	0.0177589	0.0433423	0.225465	0.822328	0.891485	-7.42906	0.00650661	0.0162288
ncbi_16776	Lama5	60.211	59.098	61.107	58.468	12.021	7.904	5.969	6.269	5.042	4.501	5.322	19.723	23.455	17.259	34.612	30.81	1.24643	7.23e-16	5.54e-14	-1.54415	1.9e-05	9.77e-05	2.79058	2.08e-27	6.97e-26
ncbi_16878	Lif	0.475	0.449	0.758	0.375	0.087	0.15	0.096	0.241	0.114	0.041	0.112	0	0.137	0.119	0.375	0.294	1.47494	0.0125263	0.0323328	-0.736966	0.695025	0.814272	2.21191	0.00172388	0.00486324
ncbi_16948	Lox	239.888	208.597	229.159	259.995	27.078	25.873	27.122	6.093	3.912	4.229	7.366	27.097	26.034	16.269	22.264	31.129	3.25473	6.04e-85	3.44e-81	0.120125	0.111881	0.206144	3.13461	1.83e-58	1.16e-55
ncbi_16949	Loxl1	167.709	168.611	133.417	193.515	74.84	61.241	44.674	32.772	33.923	32.77	40.948	38.473	36.501	28.733	58.669	78.716	1.7819	1.74e-14	1.04e-12	0.321417	0.079266	0.155858	1.46048	1.95e-08	1.17e-07
ncbi_16997	Ltbp2	51.075	43.571	45.647	53.47	18.18	19.287	15.692	17.993	12.102	14.221	11.966	7.092	8.92	9.129	13.696	11.047	2.27957	6.79e-46	7.72e-43	0.828702	3.08e-05	0.000152354	1.45087	5.67e-11	4.54e-10
ncbi_16998	Ltbp3	141.195	145.055	118.004	157.163	47.93	60.099	45.97	32.785	37.883	36.334	42.216	48.875	47.165	43.764	90.675	85.709	1.15022	4.46e-09	8.25e-08	-0.300896	0.970743	0.979612	1.45111	7.92e-09	4.99e-08
ncbi_17022	Lum	81.82	62.185	47.983	123.925	19.45	24.668	23.294	24.58	16.474	19.615	20.034	18.896	19.889	38.494	42.192	76.028	1.01429	0.0154843	0.0385922	-0.799118	0.168436	0.286769	1.81341	1.14e-08	7.08e-08
ncbi_170441	Slc2a10	13.132	12.145	11.089	12.84	4.258	3.278	2.343	2.337	1.539	1.31	2.11	4.11	5.075	3.328	5.262	5.313	1.41362	4.96e-27	1.46e-24	-0.487741	0.461219	0.620381	1.90136	1.41e-11	1.21e-10
ncbi_170639	Or51e2	1.131	2.268	1.44	3.262	0.802	0.227	0.147	0.912	0.7	0.214	0.172	0.77	1.032	0.665	0.352	0.967	1.41935	4.91e-05	0.00028855	-0.949821	0.12962	0.232255	2.36917	7.44e-06	3.13e-05
ncbi_17067	Ly6c1	67.341	55.723	107.199	80.888	197.111	184.732	129.574	149.61	185.272	157.066	181.262	225.041	188.756	160.522	102.906	129.211	-1.05202	0.0014499	0.00520561	0.0799057	0.300288	0.452918	-1.13192	4.05e-05	0.000153107
ncbi_170706	Tmem37	0.552	0.936	1.504	0.821	56.938	30.722	20.188	33.167	56.039	63.661	41.837	0.771	4.445	4.236	3.433	1.807	-1.6241	0.0106782	0.0282895	3.61286	5.18e-17	1.98e-15	-5.23697	1.73e-35	1.09e-33
ncbi_170758	RAC3	3.798	3.427	2.523	4.286	1.519	1.321	1.851	1.672	2.878	1.133	1.058	1.679	1.623	1.61	2.032	1.461	1.06153	3.49e-05	0.000216041	-0.104387	0.81532	0.886413	1.16592	0.0100127	0.0240162
ncbi_170829	Tram2	4.681	4.188	4.77	4.486	2.188	0.529	0.602	1.339	1.571	1.198	0.82	0.564	0.892	2.023	2.364	0.85	1.75918	2.07e-06	1.86e-05	-0.274939	0.901735	0.936925	2.03412	4.37e-05	0.000164092
ncbi_17150	Mfap2	26.056	24.936	21.321	34.076	7.749	9.494	5.567	4.393	3.864	3.68	3.478	2.94	2.731	3.324	2.999	5.501	2.92626	1.09e-33	5.01e-31	1.11969	0.000533439	0.00198996	1.80657	6.66e-08	3.74e-07
ncbi_171543	Bmf	4.036	4.983	6.194	6.335	2.773	0.855	0.83	2.258	1.634	1.847	1.07	4.577	2.141	1.273	1.825	2.175	1.16753	4.53e-05	0.000268985	-0.690518	0.333603	0.491306	1.85805	2.55e-06	1.15e-05
ncbi_17181	Matn2	22.492	22.543	16.562	23.745	6.47	5.673	4.704	5.783	8.22	3.1	3.419	4.591	7.375	6.014	7.51	11.862	1.514	4.97e-13	2.22e-11	-0.411728	0.637047	0.767041	1.92573	4.09e-14	4.57e-13
ncbi_17227	Mcpt4	1.246	1.018	0.63	1.012	1.004	5.105	10.012	11.69	11.606	11.554	7.321	1.767	2.578	1.692	3.042	2.386	-1.23154	0.0106749	0.0282853	1.22867	0.00995025	0.0264788	-2.46021	0.000216495	0.000723751
ncbi_17240	Mdfi	3.517	3.694	1.218	3.424	0.434	0.668	0.162	0.717	0.716	0.315	0.466	0.598	1.44	0.702	1.407	1.457	1.40265	9.95e-05	0.000527439	-1.41149	0.116018	0.212165	2.81415	1.27e-05	5.16e-05
ncbi_17294	Mest	2.021	3.634	11.804	5.188	2.36	1.856	2.153	2.594	4.559	0.799	1.125	0.653	0.645	0.509	0.633	1.203	2.95805	4.56e-12	1.73e-10	1.54291	0.00334252	0.0101527	1.41514	0.000161256	0.000550134
ncbi_17318	Mid1	11.86	23.67	22.787	9.984	6.569	3.128	3.13	5.153	2.721	5.698	2.805	4.918	3.48	2.74	2.102	2.579	2.43218	2.97e-14	1.67e-12	0.434491	0.0751586	0.149193	1.99769	5.7e-08	3.23e-07
ncbi_17345	Mki67	2.86	1.788	2.121	2.383	0.258	0.114	0.146	0.526	0.08	0.06	0.11	0.182	0.322	0.322	0.228	0.24	3.14418	1.25e-42	9.69e-40	-0.583848	0.480301	0.639169	3.72803	3.28e-27	1.08e-25
ncbi_17387	Mmp14	50.421	50.059	45.65	63.141	15.819	14.591	11.108	15.209	7.164	7.947	6.92	13.204	11.126	9.397	13.741	17.196	2.01627	9.68e-32	3.94e-29	0.0977398	0.20534	0.336674	1.91853	1.41e-14	1.65e-13
ncbi_17390	Mmp2	65.425	58.917	60.001	98.7	33.427	28.484	21.049	13.25	15.244	19.036	11.58	8.441	9.064	10.533	17.709	32.054	2.18509	1.16e-11	4.04e-10	0.829593	0.0067372	0.0188362	1.3555	1.55e-06	7.22e-06
ncbi_17534	Mrc2	18.405	18.108	16.195	22.339	6.832	5.533	3.669	4.087	3.534	4.16	4.285	6.08	5.842	5.958	12.148	12.478	1.14206	1.63e-07	2.01e-06	-0.669567	0.249699	0.393369	1.81162	9.99e-11	7.79e-10
ncbi_17708	-	25737.4	26792.3	28056.4	28536.6	49393.9	56338.6	65740.9	37117.4	32253.9	33710.6	40575.2	85747.5	80693.8	89959.5	59924.9	63115.3	-1.476	6.87e-13	3e-11	-0.408925	0.453698	0.612867	-1.06707	1.08e-08	6.73e-08
ncbi_17710	-	18489.7	18399.9	20549	20089.4	33622.6	41635	50658.3	29026.2	23199.4	22669.8	33546.9	60401.4	60682.7	61394.8	43795.6	42118.4	-1.46963	3.49e-13	1.62e-11	-0.35492	0.604387	0.742734	-1.11471	2.27e-08	1.35e-07
ncbi_17720	Mtnd4l	1896.97	1054.01	1206.98	1009.39	459.853	575.821	753.256	785.022	568.901	612.844	833.099	5732.34	3808.25	3786.9	2839.91	3438.69	-1.60188	5.69e-08	7.97e-07	-2.71717	4.27e-18	2.06e-16	1.11529	3.29e-05	0.000126009
ncbi_17754	Map1a	21.15	26.163	15.044	22.345	6.177	6.73	5.641	6.186	9.591	2.643	4.454	8.676	9.898	7.188	11.438	12.522	1.09044	1.48e-11	5.02e-10	-0.685655	0.0973655	0.183953	1.77609	6.25e-12	5.58e-11
ncbi_17864	Mybl1	2.048	1.726	1.78	2.08	0.137	0.048	0.094	0.303	0.084	0.069	0.139	0.842	0.578	0.673	1.21	0.87	1.19328	1.05e-07	1.38e-06	-3.16578	2.49e-08	2.19e-07	4.35906	1.03e-21	2.26e-20
ncbi_17974	Nck2	5.852	7.684	12.746	8.717	4.848	3.891	3.34	4.623	3.126	2.977	3.389	3.565	4.127	4.075	4.983	4.684	1.02934	8.58e-08	1.15e-06	-0.0904345	0.541786	0.694511	1.11978	0.0007453	0.00225753
ncbi_17986	Ndp	1.764	1.963	0.877	2.067	0.422	0.19	0.199	0.48	0.296	0.143	0.168	1.4	0.639	0.37	0.424	0.948	1.14106	0.00622547	0.0179226	-1.48403	0.074009	0.147235	2.62509	1.84e-05	7.32e-05
ncbi_18074	Nid2	6.908	6.438	7.105	8.866	3.443	3.591	3.383	3.28	3.788	3.269	2.089	0.643	1.392	2.593	2.56	1.524	2.07259	1.16e-11	4.04e-10	0.99483	0.00219496	0.00700383	1.07776	2.13e-05	8.42e-05
ncbi_18095	Nkx3-1	14	9.494	8.996	14.144	1.939	0.205	0.103	0.964	0.806	0.23	1.194	2.538	1.302	0.82	1.309	1.213	3.02085	1.69e-24	3.86e-22	-0.93942	1	1	3.96027	2.79e-05	0.000107878
ncbi_18096	Nkx6-1	1.923	3.685	3.416	2.279	0.356	0.483	0.498	0.45	0.222	0.154	0.563	0.2	0.524	0.496	1.401	0.508	2.17486	3.38e-07	3.78e-06	-0.489737	0.768824	0.862257	2.6646	1.1e-07	5.99e-07
ncbi_18113	Nnmt	32.488	32.84	36.721	38.025	112.784	53.077	51.574	105.71	164.193	187.32	103.278	16.114	21.06	8.494	12.309	11.113	1.34157	1.17e-13	5.83e-12	2.391	2.69e-15	7.36e-14	-1.04943	0.00061041	0.00187936
ncbi_18218	Dusp8	15.936	22.861	17.909	15.596	3.435	14.077	9.246	2.896	2.67	2.051	3.65	5.145	6.733	6.58	13.898	10.57	1.07411	6.61e-07	6.89e-06	0.0550841	0.373884	0.534222	1.01903	0.0177397	0.0400785
ncbi_18231	NXPH1	0.383	0.32	0.397	0.218	0.039	0	0	0.359	0	0.259	0.1	1.776	1.399	1.147	1.829	2.524	-2.39659	4.61e-08	6.64e-07	-7.06028	5.41e-11	7.21e-10	4.66369	0.0152295	0.0349297
ncbi_18405	Orm1	4.176	6.468	5.092	2.43	115.105	86.647	84.601	96.444	108.397	129.278	93.295	11.693	40.155	34.946	18.541	11.204	-2.35957	3.41e-07	3.8e-06	2.03395	6.03e-09	5.9e-08	-4.39352	7.62e-46	1.23e-43
ncbi_18436	P2rx1	43.251	41.766	46.42	51.717	6.361	8.915	7.098	9.031	6.762	2.985	9.842	21.844	22.497	9.282	11.546	12.46	1.56032	2.64e-12	1.04e-10	-1.05781	0.0234062	0.0552524	2.61812	1.17e-24	3.23e-23
ncbi_18453	P4hb	261.814	257.946	218.883	275.242	147.035	114.702	100.646	140.829	113.818	105.346	111.005	130.763	120.802	91.159	124.652	150.215	1.0371	6.05e-16	4.67e-14	-0.0321709	0.387393	0.548716	1.06927	2.09e-06	9.54e-06
ncbi_18511	Pax9	0.362	0.4	0.196	0.411	0.081	0.127	0.045	0.121	0.093	0.102	0.169	0.125	0.252	0.124	0.111	0.136	1.19394	0.00364462	0.0113459	-0.826935	0.572161	0.719656	2.02088	0.0151249	0.0347221
ncbi_18552	Pcsk5	23.506	21.403	17.503	22.026	4.193	5.108	3.928	3.233	4.101	3.577	3.471	4.178	4.813	3.509	5.187	5.474	2.18812	1.46e-67	4.99e-64	-0.0710279	0.485582	0.644444	2.25915	1.63e-20	3.2e-19
ncbi_18563	Pc	10.134	12.289	13.418	5.946	131.188	240.986	193.417	145.703	142.655	189.429	124.788	7.928	25.846	23.888	34	17.465	-1.06295	0.0138904	0.0352045	3.11072	6.76e-20	4.64e-18	-4.17367	5.93e-41	6.05e-39
ncbi_18590	Pdgfa	54.658	56.266	50.784	53.097	11.583	10.907	7.85	9.487	9.133	4.959	9.682	23.955	21.662	16.977	29.44	31.148	1.12416	1.91e-15	1.34e-13	-1.28453	0.000885875	0.00314439	2.4087	2.06e-22	4.75e-21
ncbi_18605	Enpp1	9.221	10.153	7.401	9.309	1.924	1.373	1.31	2.573	1.364	0.729	1.295	3.942	4.067	2.609	4.005	4.288	1.25406	5.96e-19	6.87e-17	-1.30036	0.000187322	0.000773412	2.55442	2.1e-24	5.65e-23
ncbi_18627	Per2	12.83	11.24	12.523	8.188	4.378	1.642	1.275	5.537	4.355	3.772	5.722	22.984	23.686	19.422	52.856	32.625	-1.43713	5.01e-06	4.06e-05	-3.64	2.49e-18	1.24e-16	2.20287	1.24e-09	8.61e-09
ncbi_18719	Pip5k1b	11.335	10.987	10.946	8.59	2.228	2.143	1.851	1.56	1.116	0.885	1.646	6.564	4.392	3.883	2.98	3.061	1.32531	1.4e-08	2.29e-07	-1.00971	0.03564	0.079185	2.33502	2.12e-17	3.22e-16
ncbi_18787	Serpine1	100.917	167.773	539.104	111.987	49.845	75.927	59.593	28.252	21.487	14.855	25.811	57.07	50.707	74.611	168.026	122.045	1.28303	0.0133967	0.0341712	-0.612855	0.3723	0.532315	1.89588	0.00940643	0.0226795
ncbi_18792	Plau	7.086	7.893	5.78	8.744	3.82	3.236	2.225	6.975	4.973	5.342	3.779	1.416	1.379	3.115	3.506	2.941	1.57746	2.7e-08	4.09e-07	0.323989	0.174584	0.295415	1.25347	0.000169283	0.000575529
ncbi_18823	PLP1	3.895	6.504	6.782	5.624	0.837	0.685	0.495	2.179	2.451	1.253	1.019	1.337	3.219	1.942	3.903	2.653	1.12679	1.47e-06	1.39e-05	-1.95724	2.47e-05	0.000124805	3.08403	8.44e-19	1.46e-17
ncbi_18846	Plxna3	1.313	2.014	1.005	2.031	0.5	0.341	0.166	0.62	1.476	0.314	0.183	0.308	0.495	0.404	1.051	1.102	1.24317	0.00010985	0.000575089	-1.00143	0.313499	0.468306	2.24461	3.68e-06	1.62e-05
ncbi_19038	Ppic	169.441	141.822	148.938	159.741	50.941	36.873	34.032	16.778	14.072	12.435	20.168	23.969	23.984	16.609	24.804	23.933	2.77393	8.22e-107	1.4e-102	0.841889	1.39e-05	7.38e-05	1.93204	5.18e-18	8.28e-17
ncbi_19049	Ppp1r1b	1.836	1.615	0.539	1.245	2.843	1.954	3.671	1.313	3.585	2.842	1.879	9.226	2.441	14.987	8.07	11.297	-2.8141	7.72e-08	1.05e-06	-1.70523	0.00160611	0.00530892	-1.10887	0.0199814	0.0445306
ncbi_19092	Prkg2	0.573	0.834	0.326	0.771	0.05	0	0	0.347	0.036	0.068	0	0.206	0.233	0.039	0.044	0	2.58404	0.000150706	0.000754943	-2.64708	0.128432	0.230367	5.23113	7.63e-08	4.26e-07
ncbi_19125	Prodh	2.285	3.443	1.713	1.951	20.149	10.043	6.766	3.847	4.328	3.94	2.639	8.534	5.845	4.455	3.808	3.995	-1.182	0.0028539	0.00924863	1.20942	0.000297561	0.00117453	-2.39142	8.12e-10	5.71e-09
ncbi_19193	Pipox	1.653	2.872	1.386	3.264	1.159	0.855	1.088	0.557	0.877	1.206	0.597	1.028	0.741	0.675	1.632	0.925	1.19742	0.000462209	0.00197024	0.0479477	0.587515	0.732639	1.14947	0.018923	0.0424566
ncbi_19207	Ptch2	1.26	1.411	1.273	1.577	0.937	0.35	0.189	1.011	0.909	1.486	1.09	0.189	0.271	0.538	0.91	1.232	1.13609	0.00382041	0.011822	-0.352106	0.863154	0.91605	1.4882	0.00282268	0.00763894
ncbi_19268	Ptprf	4.725	5.907	3.567	5.345	2.834	1.982	1.606	3.926	4.288	4.017	2.032	1.376	1.799	1.245	1.752	1.737	1.62709	1.82e-23	3.98e-21	0.436493	0.0100761	0.0267762	1.19059	8.46e-05	0.000302686
ncbi_192734	Lrrc75b	2.755	2.904	1.96	3.296	1.055	0.494	0.588	1.031	0.974	0.26	0.345	0.409	0.697	0.376	0.752	0.504	2.31705	4.42e-22	7.82e-20	0.37943	0.131533	0.235068	1.93762	1.02e-07	5.61e-07
ncbi_19301	Pxmp2	2.917	3.612	2.336	1.729	26.236	16.092	13.19	8.284	11.542	9.518	10.751	5.524	7.549	11.399	3.963	7.054	-1.4222	0.00208282	0.00708606	1.38255	4.05e-06	2.39e-05	-2.80475	5.32e-14	5.87e-13
ncbi_19338	Rab33b	13.121	13.471	12.093	13.934	5.888	4.176	4.113	6.223	4.693	4.14	5.276	6.243	5.707	4.597	7.215	6.359	1.12674	6.91e-19	7.86e-17	-0.350252	0.663233	0.788452	1.47699	4.38e-10	3.17e-09
ncbi_19362	Rad51ap1	1.108	0.569	1.272	1.122	0.344	0.134	0.103	0.249	0.184	0.237	0.131	0.032	0.273	0.16	0.073	0.141	2.90583	2.72e-07	3.16e-06	0.512092	0.47352	0.632407	2.39374	0.00142453	0.00409866
ncbi_19400	Rapsn	1.96	1.847	1.329	2.749	0.921	0.755	0.755	1.185	0.532	0	0.251	1.452	0.99	0.812	0.761	0.891	1.00649	0.00134478	0.00487848	-0.276032	0.947297	0.965495	1.28252	0.0139363	0.0323383
ncbi_194231	CNKSR1	0.999	1.26	0.988	1.159	0.427	0.298	0.172	0.111	0.14	0.259	0.397	0.237	0.715	0.734	0.736	0.225	1.05704	0.00362786	0.0113047	-0.824213	0.709051	0.825394	1.88125	0.00976332	0.0234778
ncbi_194388	Tet3	7.148	7.073	8.401	6.783	3.986	2.416	1.924	2.865	1.852	1.926	1.554	2.672	3.303	2.891	3.603	3.502	1.20253	7.29e-31	2.83e-28	-0.202794	0.857206	0.914234	1.40533	5.58e-07	2.78e-06
ncbi_194590	REPS2	0.408	0.885	0.23	0.607	0.11	0.18	0.234	0.488	0.281	0.171	0.125	0.295	0.214	0.159	0.239	0.376	1.05326	0.00455572	0.0137242	-0.554917	0.592461	0.73757	1.60818	0.0065874	0.0164137
ncbi_194744	Slc25a43	2.229	1.672	1.232	1.733	0.171	0.386	0.054	0.14	0.096	0.357	0.229	0.725	0.597	1.084	0.939	0.845	1.03445	0.000539775	0.00225086	-2.04074	0.0517547	0.108657	3.07519	8.9e-05	0.000317135
ncbi_195209	ZNF469	0.89	0.85	0.742	1.009	0.267	0.11	0.07	0.162	0.142	0.168	0.088	0.393	0.344	0.083	0.302	0.351	1.56681	6.18e-07	6.49e-06	-0.983445	0.185268	0.309939	2.55026	4.63e-09	3e-08
ncbi_19650	Rbl1	2.663	2.049	2.375	2.813	1.356	0.823	0.63	2.571	1.174	1	1.086	0.584	1.156	1.347	1.521	0.959	1.15246	2.6e-08	3.96e-07	-0.249878	0.837867	0.901846	1.40233	0.000118209	0.000412978
ncbi_19672	Rcn1	37.337	33.592	31.081	39.331	11.916	9.616	9.035	8.487	8.609	6.834	7.803	7.68	8.998	9.552	12.224	16.39	1.6877	7.72e-19	8.72e-17	-0.106393	0.639297	0.767537	1.7941	1.14e-15	1.48e-14
ncbi_19737	Rgs5	606.41	621.308	568.667	542.025	40.68	59.75	59.612	64.452	28.894	24.932	68.828	245.87	316.687	223.066	244.275	244.621	1.1975	5.39e-43	4.6e-40	-2.25646	9.98e-18	4.35e-16	3.45397	6.76e-52	1.94e-49
ncbi_19885	Rorc	0.676	1.312	1.485	0.433	9.059	19.916	22.335	12.046	15.858	14.9	17.972	0.873	4.901	7.413	3.202	1.606	-1.8819	0.00809062	0.0223862	2.24861	0.000755025	0.0027257	-4.13051	5.54e-24	1.44e-22
ncbi_19889	Rp2	7.661	8.473	11.924	8.111	0.926	1.097	1.514	2.668	0.819	1.056	1.576	4.297	4.139	3.64	5.944	4.333	1.01621	1.17e-10	3.21e-09	-1.9229	6.04e-11	7.97e-10	2.93912	1.11e-29	4.46e-28
ncbi_20208	Saa1	0	0.092	0	0	0.573	0	3.429	0.475	3.01	6.815	0.201	7.154	2.502	1.572	2.022	0	-6.84821	1.78e-05	0.000120768	-0.990234	0.572185	0.719656	-5.85798	0.00692621	0.0171784
ncbi_20209	Saa2	0	0.092	0	0	0.576	0	4.232	0.382	3.781	6.938	0.268	6.893	0.479	2.558	1.911	0.758	-6.77553	3.18e-06	2.73e-05	-0.652835	0.508552	0.662876	-6.1227	0.00363531	0.00958947
ncbi_20216	Acsm3	3.123	2.584	3.231	1.242	12.527	36.135	55.411	5.586	4.405	5.626	7.631	3.188	12.827	16.12	7.383	4.129	-1.77822	0.000429097	0.00184907	1.99061	0.00123947	0.00422174	-3.76882	4.65e-20	8.75e-19
ncbi_20249	Scd1	204.195	250.77	292.882	99.292	3410.16	7460.31	7127.54	1684.73	1721.2	1890.6	1461.74	182.734	1204.26	980.357	482.044	294.686	-1.57004	0.0170839	0.0419287	3.25409	6.77e-08	5.51e-07	-4.82413	2.88e-43	3.87e-41
ncbi_20250	Scd2	25.974	31.331	21.2	37.325	47.917	102.446	76.673	142.481	194.472	150.033	126.977	5.564	10.176	19.563	17.248	13.851	1.12464	2.23e-05	0.000145585	2.51059	6.24e-13	1.16e-11	-1.38595	3.72e-06	1.64e-05
ncbi_20256	Clec11a	28.703	27.79	12.689	29.002	7.865	12.215	8.917	3.717	2.32	3.378	3.997	5.304	5.48	5.139	8.434	15.332	1.62868	1.43e-07	1.81e-06	0.28413	0.153627	0.266647	1.34455	0.000153374	0.000526444
ncbi_20269	Scn3a	0.181	0.388	0.092	0.284	0.037	0.027	0.015	0.256	0.251	0.013	0.026	0.084	0.051	0.021	0.064	0.008	2.37321	8.65e-05	0.00047019	-0.792144	0.678339	0.800806	3.16535	0.000118209	0.000412978
ncbi_20289	Scx	11.478	9.585	7.755	12.032	5.246	2.548	1.473	1.741	2.016	0.88	2.034	2.443	3.53	3.29	4.151	7.105	1.3153	5.73e-07	6.05e-06	-0.409821	0.741215	0.848676	1.72512	5.53e-05	0.000204151
ncbi_20292	Ccl11	2.405	2.713	2.324	2.49	6.65	11.177	8.038	16.26	16.705	19.509	15.065	3.542	5.504	11.821	12.567	15.473	-1.97796	1.57e-05	0.000108895	-0.182074	0.833008	0.899645	-1.79588	2.6e-06	1.17e-05
ncbi_20334	Sec23a	36.129	31.372	27.285	31.915	14.879	8.96	9.087	12.501	10.797	9.435	10.944	11.807	12.853	12.701	17.364	14.073	1.20292	2.74e-22	4.98e-20	-0.326174	0.702231	0.820412	1.52909	1.81e-10	1.37e-09
ncbi_20341	Selenbp1	7.856	11.65	7.769	9.674	27.205	39.311	36	16.18	13.733	18.11	14.327	16.754	12.939	24.272	18.562	23.269	-1.0525	0.000673211	0.00271575	0.834777	0.000475478	0.00178973	-1.88728	4.08e-12	3.7e-11
ncbi_20349	Sema3e	0.278	0.245	0.396	0.471	0.102	0.134	0.047	0.195	0.167	0.113	0.107	0.651	0.765	0.933	1.068	0.899	-1.31268	0.00026693	0.00123363	-3.19386	1.08e-09	1.18e-08	1.88117	0.00644171	0.0160877
ncbi_20378	Frzb	5.474	6.921	3.978	15.557	3.746	2.03	1.565	1.713	1.082	1.122	1.785	3.471	1.723	2.643	5.415	5.911	1.05852	0.00283364	0.00919519	-0.647309	0.341855	0.50093	1.70583	0.00015576	0.000533768
ncbi_20418	Shc3	0.078	0.237	0.098	0.202	0.066	0.036	0.033	0.206	0.338	0.053	0.039	0.01	0.025	0.041	0.018	0.006	2.94251	5.99e-06	4.75e-05	1.16993	0.193577	0.321387	1.77259	0.0167463	0.0380488
ncbi_20419	Shcbp1	0.905	1.161	0.888	1.078	0.243	0.064	0.089	0.215	0.106	0.077	0.075	0.056	0.235	0.028	0.284	0.061	2.92417	1.46e-07	1.83e-06	-0.00871722	0.836077	0.901846	2.93289	4.13e-05	0.000155888
ncbi_20420	Shd	1.68	1.788	1.182	1.777	0.457	0.688	0.293	0.227	0.449	0.145	0.212	0.315	0.237	0.39	0.846	0.098	2.09074	1.49e-05	0.000104138	0.3457	0.454333	0.613482	1.74504	0.00730615	0.0180306
ncbi_20440	St6gal1	28.108	25.854	24.879	25.799	16.394	10.456	9.275	13.732	8.066	8.327	7.478	8.806	11.898	7.708	9.528	8.612	1.49045	2.7e-52	3.84e-49	0.37112	0.0123916	0.0320247	1.11933	7.48e-06	3.15e-05
ncbi_20444	St3gal2	57.805	55.277	43.897	54.891	18.597	15.812	12.32	12.423	9.898	7.487	13.074	19.418	18.65	15.104	23.843	25.277	1.37241	2.14e-21	3.31e-19	-0.393338	0.6237	0.758265	1.76575	7.87e-13	7.68e-12
ncbi_20460	Stil	0.768	0.765	0.299	0.969	0.169	0.042	0.16	0.096	0.056	0.025	0.083	0.112	0.099	0.099	0.283	0.09	2.35791	1.02e-06	1.01e-05	-0.143501	0.999999	1	2.50141	6.87e-05	0.000249179
ncbi_20482	Skil	14.368	15.086	28.02	15.519	2.846	5.128	6.768	5.196	3.521	3.875	5.183	8.495	7.475	7.835	12.93	8.756	1.00411	5.26e-07	5.59e-06	-0.888683	0.0330688	0.0741611	1.89279	7.01e-09	4.44e-08
ncbi_20563	Slit2	1.195	1.555	0.876	1.28	0.227	0.141	0.171	0.283	0.196	0.268	0.172	0.249	0.374	0.301	0.551	1.029	1.29224	8.74e-05	0.000473567	-1.47891	0.0163533	0.0406912	2.77115	2.79e-14	3.16e-13
ncbi_20564	Slit3	43.772	41.402	37.339	38.366	15.489	11.138	9.043	11.163	9.706	9.992	11.54	13.136	12.595	13.64	23.47	16.944	1.33371	2.82e-16	2.32e-14	-0.424441	0.542466	0.695096	1.75816	5.33e-13	5.29e-12
ncbi_20657	Sod3	625.302	636.309	468.243	698.271	294.171	258.321	207.748	165.57	181.259	168.452	199	270.87	227.372	169.312	328.665	387.77	1.13294	1.96e-09	4e-08	-0.12734	0.656232	0.782151	1.26028	2.82e-07	1.46e-06
ncbi_20677	Sox4	3.895	3.524	3.508	4.145	1.786	0.702	0.579	1.764	1.454	0.917	0.988	1.4	0.656	1.815	1.145	1.222	1.59464	2.05e-09	4.14e-08	-0.28729	0.831215	0.898388	1.88193	5.33e-07	2.67e-06
ncbi_20682	Sox9	0.419	0.284	1.859	0.685	0.268	0.022	0.217	0.182	0.36	0.281	0.236	0.306	0.106	0.346	0.495	0.491	1.21864	0.0196705	0.0473445	-1.04538	0.22311	0.360016	2.26401	0.00272161	0.00739446
ncbi_20692	Sparc	5483.99	5156.93	4139.77	5136.96	1874.94	1652.73	1412.59	432.712	395.885	350.34	524.972	686.194	585.936	386.453	582.162	805.84	3.03071	2.32e-60	4.96e-57	1.43436	4.15e-10	4.81e-09	1.59635	9.44e-13	9.13e-12
ncbi_20720	Serpine2	728.713	698.629	662.939	658.628	168.77	161.434	123.725	86.184	62.083	44.9	97.614	254.618	195.773	144.145	285.761	259.583	1.59191	1.1e-21	1.77e-19	-0.591378	0.236653	0.377406	2.18328	9.21e-22	2.02e-20
ncbi_20725	Serpinb8	5.083	4.436	5.742	4.016	1.217	0.921	1.248	1.627	1.009	1.823	1.328	1.785	1.541	1.771	2.805	2.006	1.28214	7.63e-10	1.71e-08	-0.812046	0.0226028	0.0536742	2.09419	1.05e-12	1.01e-11
ncbi_207839	Galnt6	6.921	8.44	3.949	10.124	2.269	2.056	1.752	3.421	1.584	1.346	0.765	0.222	0.307	0.41	0.577	0.749	4.02183	1.27e-33	5.7e-31	2.16081	4.2e-09	4.18e-08	1.86101	2.13e-08	1.27e-07
ncbi_208084	Pif1	0.707	0.335	0.389	0.741	0.312	0.055	0.019	0.087	0.089	0	0	0	0.028	0.018	0	0.093	4.2878	1.95e-08	3.07e-07	2.21048	0.10507	0.19583	2.07731	0.0099006	0.0237614
ncbi_20840	Stac	4.356	5.763	4.687	8.116	3.642	2.269	1.528	2.551	3.687	1.162	2.092	1.425	2.825	2.039	3.244	2.472	1.25503	1.18e-08	1.97e-07	0.0465108	0.560636	0.708618	1.20851	0.000965272	0.0028629
ncbi_208439	Klhl29	1.042	0.882	0.764	0.885	0.398	0.319	0.301	0.899	0.326	0.441	0.214	0.359	0.424	0.314	0.427	0.242	1.33858	2.35e-09	4.67e-08	-0.0577822	0.661792	0.787079	1.39636	0.000292263	0.000954623
ncbi_208647	Creb3l2	19.068	16.551	17.967	15.688	10.383	6.869	6.518	9.097	4.606	5.004	5.731	6.508	6.724	9.377	12.11	8.307	1.00903	1.52e-09	3.22e-08	-0.119101	0.703979	0.821389	1.12813	3.99e-06	1.75e-05
ncbi_20873	Plk4	2.518	1.941	2.157	2.433	0.551	0.335	0.338	0.721	0.162	0.146	0.54	0.782	0.946	0.663	1.139	1.11	1.28556	1.52e-10	4.05e-09	-1.18556	0.0315142	0.0712858	2.47112	2.52e-10	1.87e-09
ncbi_209027	Pycr1	14.277	13.478	9.178	15.715	4.393	3.762	3.377	2.069	1.725	1.061	2.681	2.568	2.561	0.893	3.472	3.368	2.35519	1.75e-16	1.47e-14	0.579493	0.0331795	0.0743455	1.7757	2.57e-09	1.72e-08
ncbi_209448	Hoxc10	4.806	4.621	3.73	3.578	0.183	0.144	0.101	4.679	0.931	0.203	0.893	0.662	0.8	0	0.358	0	3.52279	0.000790272	0.00310865	-1.35129	0.41086	0.573632	4.87408	4.4e-20	8.33e-19
ncbi_209737	Kif15	0.419	0.174	0.235	0.15	0.049	0.029	0	0.277	0.036	0.035	0.025	0	0.06	0.025	0.099	0.068	2.27834	0.000908534	0.00349273	-0.954912	0.691856	0.811614	3.23325	0.00249625	0.0068285
ncbi_210094	Iglon5	1.851	2.111	1.582	2.624	1.103	0.583	0.723	0.907	0.833	0.242	0.591	0.503	0.661	0.477	1.042	1.023	1.46205	3.13e-07	3.54e-06	0.115537	0.485436	0.644386	1.34651	0.00115552	0.003376
ncbi_210417	Thsd7b	0.224	0.3	0.127	0.285	0.041	0.015	0.072	0.048	0.064	0.018	0.02	0.174	0.118	0.038	0.077	0.021	1.45083	0.00875488	0.0239141	-1.0045	0.431058	0.591747	2.45533	0.00216575	0.00600067
ncbi_210622	Pamr1	40.439	35.376	29.671	43.122	11.28	12.65	7.822	4.156	3.904	2.843	5.159	7.729	8.41	8.429	23.154	19.526	1.46588	9.17e-08	1.22e-06	-0.345678	0.935364	0.957477	1.81155	5.26e-10	3.77e-09
ncbi_210762	Ppp1r36	2.663	2.735	2.34	3.487	0.242	0.664	0.399	0.28	0.198	0.153	0.701	0.457	0.652	1.359	2.515	1.761	1.05697	0.00496577	0.0147744	-1.63259	0.0663232	0.133953	2.68956	3.33e-06	1.48e-05
ncbi_210801	Unc5d	0.418	0.41	0.21	0.422	0.072	0.112	0.157	0.052	0.019	0.025	0.08	0.094	0.187	0.12	0.231	0.278	1.00396	0.0019279	0.00664531	-0.679129	0.465676	0.624366	1.68309	0.00185977	0.00521329
ncbi_211577	Mrgprf	27.513	26.762	17.627	28.03	10.672	8.704	6.385	3.972	4.582	3.128	3.938	10.404	11.05	7.248	9.793	15.572	1.20813	3.23e-10	7.99e-09	-0.332594	0.817173	0.887583	1.54072	1.59e-07	8.53e-07
ncbi_211914	ASAP2	30.539	28.272	31.139	27.563	8.747	5.928	5.169	5.247	3.461	4.278	5.517	11.268	10.529	8.977	16.935	13.393	1.26546	1.37e-17	1.31e-15	-0.885551	0.0214023	0.0512284	2.15101	1.45e-19	2.64e-18
ncbi_212073	Syne3	0.605	0.747	0.356	0.448	1.572	1.4	1.17	1.729	1.338	2.04	1.266	1.091	0.897	1.427	1.654	1.227	-1.22415	0.000903672	0.00347701	0.132858	0.277649	0.427165	-1.35701	0.000550579	0.00170736
ncbi_212919	Kctd7	3.802	3.609	1.893	3.669	2.541	0.562	0.869	2.561	2.62	1.704	1.615	1.284	1.191	0.892	1.79	2.131	1.15385	7.97e-06	6.09e-05	-0.138692	0.875388	0.916841	1.29254	0.00375224	0.00987673
ncbi_213119	ITGA10	9.324	11.582	9.308	10.668	0.569	0.556	0.562	0.3	0.217	0.308	0.153	5.205	4.137	2.362	5.187	4.556	1.25262	2.39e-11	7.73e-10	-2.93128	2.1e-16	7.13e-15	4.1839	4.33e-61	3.24e-58
ncbi_21346	Tagln2	311.039	304.163	399.169	341.479	171.494	193.434	137.383	168.748	135.605	105.709	141.887	115.143	112.326	118.061	187.126	209.832	1.19069	3.8e-11	1.17e-09	0.173179	0.13511	0.239957	1.01751	7.62e-05	0.000274224
ncbi_21393	Tcap	27.156	25.805	16.02	18.909	55.591	42.701	39.377	39.63	78.662	49.376	52.785	209.406	89.143	253.526	107.659	170.703	-2.91817	1.12e-16	9.6e-15	-1.8557	5.61e-06	3.22e-05	-1.06247	8.99e-05	0.000320194
ncbi_213945	Col28a1	1.253	3.202	0.898	3.544	0.633	0.489	0.322	1.037	2.908	0.401	0.319	0.748	1.203	0.649	0.744	0.83	1.41382	3.58e-05	0.000220634	-0.794394	0.361385	0.522733	2.20821	5.06e-05	0.000188417
ncbi_213989	Tmem82	11.158	12.058	9.298	8.326	2.35	1.112	0.592	0.788	1.279	1.129	0.493	3.679	2.718	1.94	2.12	3.018	1.92163	2.61e-18	2.8e-16	-0.995902	0.105423	0.196292	2.91753	3.95e-13	3.98e-12
ncbi_214058	Megf11	0.223	0.506	0.181	0.215	0.132	0.081	0.043	0.155	0.375	0.081	0.094	0.048	0.145	0.136	0.133	0.148	1.20497	0.00430974	0.0130941	-0.5157	0.742523	0.848676	1.72067	0.0170734	0.0387205
ncbi_214112	Nipal4	0.783	1.223	0.568	1.216	0.408	0.112	0.137	0.124	0.035	0.067	0.062	0.092	0.243	0.254	0.457	0.458	1.65532	0.000102364	0.000540536	-0.457874	0.752747	0.84957	2.1132	0.000695205	0.00211771
ncbi_21412	Tcf21	1.834	1.161	0.497	1.509	0.327	0.147	0.205	0.232	0.733	0.531	0.487	0.096	0.291	0.239	0.491	0.209	2.23706	9.06e-05	0.00048713	-0.228632	0.999999	1	2.4657	0.00247255	0.00677121
ncbi_214359	Tmem51	7.835	7.806	6.528	7.38	4.138	2.131	0.87	8.302	4.739	2.56	2.422	3.941	3.184	1.703	2.146	3.114	1.39057	1.33e-09	2.85e-08	-0.243707	0.990433	0.993625	1.63428	0.000207304	0.000694914
ncbi_214791	Sertad4	5.155	5.894	2.992	7.721	1.603	0.536	0.504	1.454	1.629	0.598	1.242	1.366	2.442	1.366	2.337	3.392	1.31901	1.61e-06	1.5e-05	-1.30751	0.0239543	0.0563307	2.62653	2.48e-09	1.66e-08
ncbi_215085	Slc35f1	0.462	0.923	0.444	1.086	0.318	0.148	0.104	0.795	0.739	0.424	0.131	0.17	0.513	0.108	0.165	0.304	1.532	0.000286109	0.00130986	-0.407424	0.853589	0.912431	1.93942	0.00134428	0.00388595
ncbi_215654	Cdh12	0.091	0.011	0.041	0.07	0	0	0	0	0	0.019	0.003	0	0.013	0	0	0	4.3562	0.00402795	0.0123434	-1.37851	0.751828	0.848676	5.73471	0.00466661	0.012028
ncbi_215707	Ccdc92	2.217	3.313	21.102	3.8	2.519	1.617	1.163	5.499	12.799	1.352	1.02	1.525	0.452	0.647	0.607	1.061	3.1478	1.46e-07	1.83e-06	1.04104	0.0443363	0.095303	2.10676	0.0195721	0.0437477
ncbi_216188	Aldh1l2	5.313	5.13	3.658	5.285	0.834	0.549	0.491	0.581	0.448	0.285	0.5	1.326	1.247	1.256	1.575	1.475	1.81667	6.33e-28	2e-25	-1.13911	0.00284416	0.00882371	2.95578	3.92e-24	1.04e-22
ncbi_216197	Ckap4	71.269	66.657	63.782	77.29	20.748	21.642	16.868	17.098	15.274	10.61	16.007	16.948	17.71	15.271	22.966	22.67	1.86763	5.24e-45	5.6e-42	0.0474932	0.223659	0.360733	1.82014	1.26e-14	1.49e-13
ncbi_216616	Efemp1	1.474	3.024	2.149	3.702	6.662	7.681	9.285	10.649	10.462	20.711	15.241	3.441	3.832	10.378	10.029	19.808	-1.87614	0.000432928	0.00186217	-0.2701	0.924545	0.949732	-1.60604	7.76e-06	3.25e-05
ncbi_216725	Adamts2	64.51	58.091	47.525	58.943	19.435	18.461	14.298	5.54	5.757	5.893	6.552	11.251	9.384	8.656	16.385	26.331	1.9915	3.48e-14	1.93e-12	0.272712	0.131417	0.234909	1.71879	8.95e-13	8.7e-12
ncbi_216831	Arhgap44	10.821	11.531	8.57	10.821	4.073	2.618	1.861	3.304	3.11	1.676	2.888	3.826	5.261	3.349	4.741	5.546	1.19931	8.27e-17	7.13e-15	-0.672854	0.183734	0.307884	1.87216	1e-09	7.02e-09
ncbi_217169	Tns4	0.283	0.33	0.369	0.539	0.172	0.116	0.081	0.355	0.145	0.187	0.128	0.114	0.031	0.075	0.245	0.11	1.72531	0.000747595	0.00296399	0.0970245	0.697214	0.816264	1.62829	0.0182412	0.0411036
ncbi_21743	Inmt	4.057	8.208	4.044	8.653	24.986	11.139	9.185	61.056	26.17	39.134	47.084	36.263	27.726	66.674	65.841	175.059	-3.57387	1.09e-08	1.85e-07	-2.29874	0.00253971	0.00797019	-1.27513	0.00278323	0.00754284
ncbi_217480	Dgkb	3.884	4.782	3.907	4.04	0.295	0.344	0.216	0.549	0.651	0.221	0.35	2.691	1.976	1.374	1.877	1.836	1.09017	1.05e-09	2.3e-08	-2.77503	1.26e-11	1.89e-10	3.86521	4.54e-34	2.57e-32
ncbi_217653	Mis18bp1	0.6	0.376	0.423	0.447	0.062	0.016	0.048	0.127	0.014	0.041	0.081	0.087	0.109	0.108	0.034	0.082	2.45787	2.37e-07	2.81e-06	-1	0.366298	0.525929	3.45787	8.58e-06	3.57e-05
ncbi_217682	Plekhd1	0.017	0.279	0.266	0.137	0	0.03	0	0.042	0	0	0.037	0	0.048	0.043	0	0	3.26328	0.00832529	0.0229241	-0.863938	0.837649	0.901846	4.12722	0.0163801	0.0372709
ncbi_217951	TMEM196	0.38	0.522	0.224	0.382	0.043	0.065	0	0.097	0.048	0	0.023	0.017	0.165	0.208	0.039	0.048	1.9825	0.00309492	0.00991119	-1.40599	0.460903	0.620054	3.3885	0.00124707	0.00362379
ncbi_21807	Tsc22d1	156.817	173.716	617.229	162.341	106.734	125.548	126.662	138.444	136.778	133.612	160.884	172.027	106.093	69.913	122.925	122.791	1.2247	0.00023672	0.00111085	0.0108712	0.63985	0.767973	1.21383	0.00144039	0.00413805
ncbi_218121	Mboat1	1.694	1.69	1.652	2.493	0.447	0.686	0.536	0.807	0.219	0.289	0.24	0.293	0.405	0.166	0.546	0.866	2.04789	5.89e-08	8.2e-07	0.289449	0.353149	0.513816	1.75844	0.000126794	0.000440466
ncbi_21819	Tg	0.246	0.352	0.208	0.389	0.069	0.054	0.046	0.069	0.014	0.007	0.029	0.229	0.147	0.078	0.081	0.187	1.04887	0.00618595	0.0178239	-1.35801	0.120255	0.218331	2.40688	0.00015622	0.000535026
ncbi_21826	Thbs2	16.991	17.403	16.784	20.86	5.59	4.981	3.728	4.527	2.59	3.047	3.121	4.472	4.691	4.607	8.311	10.959	1.44647	4.26e-10	1.02e-08	-0.471334	0.550474	0.702267	1.91781	2.92e-14	3.32e-13
ncbi_218476	Gcnt4	0.531	0.596	0.927	0.571	0.069	0.082	0.038	0.149	0.079	0.022	0.064	0.107	0.216	0.413	0.675	0.22	1.00849	0.0134082	0.0341932	-2.37233	0.00796233	0.0218441	3.38082	1.73e-07	9.23e-07
ncbi_21858	Timp2	281.894	296.143	215.372	290.052	118.774	106.777	85.382	74.647	63.891	58.27	65.525	91.098	84.128	81.289	129.532	185.835	1.24379	2.22e-09	4.43e-08	-0.142148	0.711548	0.8274	1.38593	7.7e-09	4.86e-08
ncbi_218624	Il31ra	0.228	0.209	0.129	0.185	0.061	0.01	0.013	0.101	0	0.035	0.034	0.083	0.06	0.083	0.099	0.068	1.25621	0.012261	0.0317632	-1.4891	0.268941	0.416878	2.74531	0.0103743	0.024774
ncbi_21923	Tnc	80.384	71.536	76.201	79.936	16.666	15.972	10.497	23.732	7.641	5.397	7.655	14.688	14.43	15.913	30.879	28.17	1.88743	2.56e-18	2.76e-16	-0.533796	0.422416	0.583785	2.42123	1.24e-21	2.68e-20
ncbi_21973	Top2a	4.161	2.384	2.735	3.012	0.923	0.475	0.493	1.5	0.264	0.149	0.351	0.197	0.156	0.195	0.354	0.302	3.67374	1.18e-37	7.19e-35	1.38828	0.00149482	0.00497758	2.28546	6.63e-11	5.28e-10
ncbi_22021	Tpst1	53.226	52.02	43.3	56.398	25.931	19.815	13.139	17.089	12.856	10.081	15.963	22.47	21.371	20.263	28.694	33.755	1.01742	6.53e-12	2.41e-10	-0.366804	0.791107	0.868281	1.38422	1.47e-06	6.86e-06
ncbi_22137	Ttk	0.502	0.193	0.406	0.441	0.141	0.019	0.027	0.085	0	0	0.087	0.044	0.061	0	0.118	0	3.11162	9.01e-05	0.000484998	0.48296	0.683841	0.805378	2.62866	0.00730706	0.0180306
ncbi_22141	Tub	16.701	19.288	8.785	15.79	4.312	3.233	3.033	4.846	5.88	1.486	2.412	6.722	7.634	4.884	8.952	7.301	1.09285	9.15e-09	1.59e-07	-1.0095	0.00301889	0.00929382	2.10236	6.45e-13	6.35e-12
ncbi_22174	Tyro3	4.433	5.358	2.944	6.403	2.292	1.563	1.046	1.626	2.582	0.555	0.562	1.222	1.221	0.743	2.423	2.233	1.60907	6.48e-08	8.94e-07	0.0588201	0.443507	0.604297	1.55025	3.24e-05	0.000124416
ncbi_223838	Adamts20	0.259	0.262	0.08	0.485	0.071	0.1	0.041	0.817	0.466	0.154	0.136	0.008	0.119	0.049	0.062	0.147	1.81802	0.000512489	0.0021518	-0.123829	0.934738	0.957102	1.94185	0.00153538	0.00438169
ncbi_22402	Ccn4	4.509	3.516	2.65	6.295	0.498	0.43	0.141	0.359	0.273	0.099	0.315	0.48	0.769	0.557	0.637	0.692	2.75838	8.39e-27	2.43e-24	-0.815238	0.307981	0.461837	3.57362	1.43e-15	1.85e-14
ncbi_224024	Scarf2	41.052	45.835	31.873	45.237	9.218	9.434	6.579	6.729	5.053	3.535	6.645	15.748	14.673	11.649	25.496	25.343	1.14171	7.73e-09	1.37e-07	-1.14366	0.00162722	0.00536938	2.28536	3.13e-19	5.6e-18
ncbi_22411	Wnt11	0.488	0.778	0.986	0.57	4.318	10.181	7.37	4.258	4.555	4.405	4.235	0.683	1.351	2.032	1.591	2.393	-1.19034	0.0175877	0.0429675	2.17879	2.68e-08	2.34e-07	-3.36913	3.85e-15	4.77e-14
ncbi_224171	Cip2a	1.187	1.327	1.155	1.359	0.138	0.06	0.084	0.136	0.06	0.102	0.133	0.268	0.267	0.217	0.698	0.189	1.9391	3.79e-08	5.57e-07	-1.80208	0.0379554	0.0835668	3.74118	2.9e-12	2.68e-11
ncbi_22419	Wnt5b	1.845	2.795	1.776	3.083	1.036	0.987	0.863	0.665	0.66	0.462	0.713	0.382	0.834	0.574	0.88	1.193	1.61998	1.1e-07	1.44e-06	0.316315	0.203594	0.334195	1.30367	0.00383609	0.0100836
ncbi_22436	Xdh	7.06	7.718	9.868	7.8	23.618	20.567	15.018	34.525	30.97	43.463	28.074	23.126	29.469	24.083	17.159	19.169	-1.47836	1.42e-11	4.83e-10	-0.195692	0.61088	0.747189	-1.28267	8.77e-08	4.85e-07
ncbi_224419	Map3k7cl	133.071	115.933	90.852	117.751	19.821	38.617	29.504	15.144	11.118	4.235	19.383	57.624	52.17	30.979	50.661	68.692	1.13683	1.43e-09	3.05e-08	-0.827621	0.0825175	0.161037	1.96445	1.05e-10	8.13e-10
ncbi_224829	Trerf1	1.053	1.015	1.188	1.178	0.773	0.486	0.385	0.779	0.591	0.425	0.459	0.261	0.411	0.449	0.686	0.794	1.09147	1.63e-05	0.000112211	0.0751095	0.469523	0.628195	1.01636	0.00574385	0.0144901
ncbi_224997	Dlgap1	0.837	1.32	0.771	1.092	0.301	0.356	0.367	0.22	0.557	0.265	0.361	0.125	0.536	0.39	0.914	0.473	1.04343	0.00185095	0.00642002	-0.514517	0.817622	0.8879	1.55794	0.000484318	0.00151608
ncbi_225743	Rnf165	0.154	0.276	0.124	0.351	0.112	0.044	0.009	0.104	0.173	0.053	0.073	0.025	0.03	0.033	0.178	0.126	1.52899	0.0103223	0.0274874	-0.511422	0.82961	0.896937	2.04041	0.0192619	0.0431214
ncbi_226169	Pprc1	9.818	9.192	10.726	11.24	4.196	4.496	4.814	7.381	4.16	3.84	3.882	2.926	4.185	3.993	6.942	5.868	1.09885	2.67e-09	5.23e-08	-0.0872894	0.579897	0.725888	1.18614	1.15e-07	6.28e-07
ncbi_22652	Mkrn3	0.504	0.546	0.42	0.543	0.206	0.054	0.025	0.5	0.561	0.065	0.032	0.236	0.085	0.21	0.214	0.384	1.15623	0.0111724	0.0293592	-1.24905	0.30361	0.456842	2.40528	0.00719791	0.0177933
ncbi_226922	Kcnq5	0.94	1.747	1.031	1.319	0.369	0.242	0.093	0.698	0.891	0.209	0.265	0.235	0.528	0.39	0.9	0.313	1.41204	1.09e-05	7.97e-05	-1.01184	0.279866	0.429843	2.42388	2.81e-06	1.26e-05
ncbi_226999	Slc9a2	1.686	1.795	1.622	1.291	0.452	0.539	0.442	0.35	0.28	0.238	0.571	0.743	0.584	0.634	0.764	0.751	1.20122	5.66e-08	7.93e-07	-0.541424	0.532023	0.68515	1.74264	4.56e-05	0.000170635
ncbi_22750	ZNF25	13.345	12.688	10.799	11.376	1.392	1.441	1.592	1.975	1.158	0.807	1.641	5.642	4.655	3.861	6.421	6.761	1.14019	9.18e-13	3.93e-11	-1.8903	8.9e-09	8.43e-08	3.03049	1.21e-37	9.76e-36
ncbi_227545	Proser2	2.628	3.34	2.58	2.01	1.009	1.1	0.922	1.77	2.081	2.35	1.188	1.334	1.069	1.163	0.892	1.264	1.20567	3.01e-08	4.54e-07	-0.17976	0.895856	0.932346	1.38543	0.000138517	0.000478681
ncbi_22781	Ikzf4	0.515	0.494	0.619	0.611	0.25	0.178	0.115	0.419	0.224	0.261	0.206	0.329	0.099	0.176	0.16	0.41	1.25335	0.0013002	0.00473283	-0.375443	0.892725	0.92971	1.62879	0.00348334	0.00923244
ncbi_228368	Slc35c1	9.98	8.806	6.472	10.159	7.626	2.416	1.808	7.706	6.768	6.081	4.871	3.654	2.972	2.392	4.301	4.043	1.35044	2.04e-12	8.16e-11	0.18592	0.300578	0.453156	1.16452	0.0059021	0.0148566
ncbi_228421	Kif18a	0.699	0.781	0.438	0.512	0.069	0.055	0.019	0.276	0.068	0.082	0.097	0.394	0.151	0.213	0.428	0.137	1.19907	0.00490668	0.0146254	-2.47276	0.0197234	0.0477433	3.67183	8.72e-06	3.62e-05
ncbi_228482	Arhgap11a	0.85	0.658	0.802	1.076	0.408	0.165	0.257	0.545	0.172	0.188	0.268	0.216	0.262	0.215	0.368	0.419	1.51591	2.38e-07	2.81e-06	-0.0974483	0.848761	0.908746	1.61336	0.000614504	0.00189095
ncbi_228993	Slc17a9	2.573	1.497	1.829	2.097	1.11	0.262	0.124	1.408	0.409	0.448	0.444	0.349	0.316	0.341	0.527	0.6	2.22832	1.81e-11	6.01e-10	0.225192	0.535384	0.688343	2.00313	0.00187175	0.00524347
ncbi_229699	Slc16a4	2.183	2.895	2.143	2.282	0.39	0.327	0.286	0.207	0.307	0.173	0.091	0.376	0.328	0.289	0.724	0.433	2.46597	9.59e-15	6.04e-13	-0.363049	0.959578	0.972415	2.82902	2.03e-09	1.37e-08
ncbi_229706	Slc6a17	2.304	3.092	2.564	2.109	0.987	0.928	0.665	1.177	2.39	0.547	0.958	0.976	0.961	1.4	1.736	1.117	1.02384	3.4e-07	3.8e-06	-0.525603	0.469805	0.628507	1.54944	2.44e-06	1.1e-05
ncbi_229841	Cenpe	0.61	0.279	0.442	0.499	0.082	0.012	0.025	0.119	0.015	0.014	0.047	0.069	0.037	0.138	0.123	0.143	2.1652	3.53e-07	3.93e-06	-1.36257	0.186747	0.31226	3.52777	1.8e-07	9.58e-07
ncbi_230576	Ttc22	1.948	1.372	0.666	1.848	0.547	0.195	0.131	0.178	0.214	0.401	0.148	0.493	0.521	0.244	0.559	0.57	1.61121	4.7e-05	0.000277567	-0.714179	0.622804	0.757337	2.32539	0.00110007	0.00322658
ncbi_230861	Eif4g3	18.706	20.921	18.086	20.906	7.272	5.154	5.04	10.906	7.581	9.071	7.676	9.186	10.082	8.567	10.968	9.819	1.0152	3.12e-31	1.24e-28	-0.740094	0.041611	0.0903067	1.75529	6.2e-15	7.49e-14
ncbi_230872	Crocc	1.896	2.192	1.751	2.375	0.754	0.683	0.336	0.625	0.452	0.498	0.429	0.825	0.969	0.756	1.253	0.969	1.10542	2.96e-11	9.33e-10	-0.691436	0.329279	0.486321	1.79685	4.97e-06	2.15e-05
ncbi_231238	Sel1l3	21.643	18.834	16.666	18.631	2.749	2.332	1.712	1.714	1.439	0.96	2.094	2.824	3.232	2.758	4.339	3.825	2.47996	1.12e-63	2.72e-60	-0.58458	0.285047	0.435727	3.06454	4.78e-32	2.31e-30
ncbi_231986	Jazf1	10.425	10.617	9.545	9.883	3.126	2.697	2.931	2.823	2.437	2.008	2.806	5.669	5.599	3.158	4.906	5.245	1.04147	9.5e-14	4.84e-12	-0.752329	0.0750023	0.148952	1.7938	1.52e-14	1.78e-13
ncbi_231997	Fkbp14	25.062	22.517	19.275	24.524	8.263	7.157	5.886	8.475	6.898	5.835	7.454	11.167	8.972	7.318	10.808	11.295	1.2046	6.37e-16	4.9e-14	-0.480951	0.399758	0.561954	1.68555	1.91e-11	1.62e-10
ncbi_232313	Gxylt2	25.044	18.416	22.033	28.537	9.967	5.073	4.59	3.252	1.394	2.438	3.341	2.418	3.829	4.128	7.5	8.525	2.15451	1.82e-14	1.07e-12	0.309488	0.939302	0.959594	1.84502	4.16e-17	6.2e-16
ncbi_232493	Gys2	1.175	1.387	2.384	0.673	42.957	20.423	15.602	58.802	77.717	89.712	67.769	1.729	7.145	4.681	4.362	1.998	-1.50354	0.0043581	0.0132246	2.72463	1.62e-12	2.83e-11	-4.22818	8.85e-26	2.62e-24
ncbi_233071	Arhgap33	2.341	2.891	1.908	2.336	0.344	0.36	0.148	0.308	0.543	0.23	0.15	0.692	0.958	0.828	1.878	1.558	1.00207	5.52e-05	0.000319308	-2.05824	0.000487725	0.001831	3.06032	2.56e-12	2.38e-11
ncbi_233115	Dpy19l3	2.44	2.981	2.394	2.413	0.976	0.964	0.776	1.175	0.668	0.651	0.6	0.666	0.526	0.671	0.853	0.813	1.85712	2.43e-22	4.51e-20	0.35919	0.0621652	0.126829	1.49793	9.92e-07	4.76e-06
ncbi_233332	ADAMTS17	0.931	0.815	0.463	1.1	0.166	0.076	0.053	0.093	0.041	0.03	0.027	0.086	0.013	0.011	0.045	0.058	4.2794	8.29e-16	6.29e-14	1.20683	0.125491	0.225921	3.07257	4.62e-07	2.33e-06
ncbi_233406	Prc1	5.789	4.45	4.802	5.148	1.753	0.752	0.896	0.624	0.435	0.283	0.486	0.633	0.345	0.545	0.474	0.496	3.33954	6.31e-43	5.13e-40	1.18504	0.00351604	0.0106064	2.1545	5.12e-10	3.67e-09
ncbi_233571	P2ry6	16.63	18.956	12.691	20.478	6.291	5.716	4.473	11.895	6.578	5.876	7.157	7.356	6.164	6.629	10.892	11.219	1.0241	2.68e-07	3.11e-06	-0.621611	0.247765	0.391137	1.64571	1.98e-08	1.19e-07
ncbi_233651	Dchs1	4.613	4.326	4.043	4.819	2.889	1.924	1.348	2.244	1.467	1.908	1.694	1.087	1.39	1.635	2.076	2.218	1.4044	1.17e-14	7.2e-13	0.288711	0.106172	0.197347	1.11568	0.000166114	0.00056576
ncbi_234258	Neil3	0.846	0.571	0.528	0.865	0.363	0.061	0.057	0.258	0.051	0.025	0.054	0	0.129	0.053	0.243	0.117	2.69613	1.59e-05	0.00011005	0.56471	0.531481	0.684813	2.13142	0.0101296	0.0242469
ncbi_234356	Csgalnact1	10.944	9.443	8.602	8.311	1.052	1.121	1.298	1.347	1.01	0.818	1.169	4.437	5.079	2.945	5.452	3.534	1.12033	1.02e-12	4.27e-11	-1.89039	2.21e-08	1.96e-07	3.01071	6.33e-33	3.26e-31
ncbi_234577	Cpne2	24.268	30.204	22.77	29.044	10.341	8.22	6.011	10.761	8.197	6.111	6.863	12.555	11.676	9.538	16.637	15.137	1.01937	1.21e-11	4.17e-10	-0.678461	0.155399	0.269351	1.69783	7.27e-10	5.14e-09
ncbi_234593	ndrg4	20.949	49.974	17.11	36.614	21.331	11.343	6.301	31.045	92.845	9.44	5.032	7.017	7.072	19.586	11.217	10.645	1.48826	6.98e-06	5.43e-05	0.226065	0.283352	0.43395	1.26219	0.00269595	0.00733169
ncbi_235086	Igsf9b	10.451	10.292	7.103	9.75	1.375	1.175	0.88	0.874	0.673	0.204	0.569	2.526	3.496	2.346	5.034	4.487	1.39343	1.18e-12	4.89e-11	-1.64583	6.89e-06	3.89e-05	3.03926	4.34e-30	1.79e-28
ncbi_235135	Tmem45b	8.386	9.515	7.899	3.232	39.822	131.92	167.147	79.88	112.417	99.714	129.175	9.542	26.994	54.034	37.336	19.015	-2.0174	2.29e-05	0.00014867	1.94274	0.00116869	0.00401345	-3.96013	1.51e-10	1.15e-09
ncbi_235300	Tlcd5	14.209	14.914	11.149	13.649	2.125	1.273	1.489	1.612	1.108	0.796	1.291	5.627	7.732	4.024	7.716	6.643	1.08638	2.8e-13	1.32e-11	-1.96241	5.07e-10	5.8e-09	3.04879	2.31e-34	1.35e-32
ncbi_235435	Lctl	0.947	1.347	1.479	0.641	5.117	9.347	14.247	0.8	0.791	1.559	1.657	0.556	4.031	17.304	7.725	3.511	-2.58592	0.00317278	0.0101169	0.530562	0.455854	0.614858	-3.11648	1.59e-14	1.86e-13
ncbi_235497	Leo1	6.32	6.111	5.985	7.716	2.935	3.186	2.919	6.778	6.915	6.04	6.175	1.706	1.963	2.62	1.811	1.784	1.72458	8.53e-18	8.32e-16	0.608193	0.0150656	0.0379834	1.11639	0.000191563	0.000646175
ncbi_235505	Cd109	9.933	8.397	14.217	12.544	6.989	2.232	2.117	2.22	1.253	1.363	2.179	3.578	2.809	5.17	8.599	6.577	1.07615	2.06e-05	0.000137012	-0.50049	0.491893	0.648084	1.57664	1.7e-05	6.81e-05
ncbi_235534	Pxylp1	5.764	6.644	4.276	7.015	2.761	1.571	0.819	2.017	1.346	0.983	1.381	1.806	1.53	1.837	2.805	2.177	1.54456	1.45e-12	5.93e-11	-0.2423	0.988388	0.992268	1.78686	1.15e-05	4.72e-05
ncbi_237353	Sh3rf3	0.885	0.999	0.703	1.082	0.401	0.341	0.269	0.375	0.142	0.253	0.225	0.412	0.36	0.217	0.429	0.86	1.00955	0.000818497	0.00319684	-0.435019	0.789638	0.868281	1.44457	0.00108289	0.00318268
ncbi_237360	ADAMTS14	6.754	6.487	4.669	5.501	0.339	0.711	0.349	0.529	0.303	0.269	0.291	3.898	2.201	1.609	2.49	3.034	1.14508	3.43e-07	3.82e-06	-2.5046	2.32e-07	1.72e-06	3.64968	1.37e-22	3.21e-21
ncbi_237436	Gas2l3	0.919	0.906	0.515	1.643	0.357	0.226	0.284	0.503	0.584	0.248	0.189	0.168	0.356	0.251	0.407	0.469	1.59244	7.27e-06	5.63e-05	-0.192271	0.832712	0.899438	1.78471	0.000329069	0.00106434
ncbi_237858	Trarg1	3.188	4.652	1.716	2.373	13.317	44.273	35.511	32.375	39.916	42.867	36.2	2.143	9.393	9.833	8.607	4.561	-1.21174	0.0165666	0.0409001	2.16762	5.15e-08	4.28e-07	-3.37936	4.4e-17	6.52e-16
ncbi_237868	Sarm1	0.3	0.766	0.213	0.508	0.193	0.135	0.077	0.357	1.185	0.176	0.048	0.108	0.116	0.095	0.204	0.026	2.02459	0.00016765	0.000825533	0.298081	0.487846	0.646909	1.72651	0.0168535	0.0382772
ncbi_237886	Slfn9	0.315	0.309	0.235	0.287	0.064	0.042	0.036	0.166	0.095	0.13	0.097	0.022	0.08	0.209	0.176	0.097	1.29449	0.00441051	0.0133575	-1.30311	0.13837	0.244757	2.59761	2.94e-06	1.31e-05
ncbi_237911	Brip1	1.274	1.081	0.614	1.57	0.177	0.184	0.277	0.19	0.077	0.173	0.218	0.304	0.346	0.64	0.945	0.438	1.08584	0.000955824	0.00364319	-1.32987	0.0281189	0.0645871	2.41571	4.35e-08	2.5e-07
ncbi_238076	Kcns3	1.732	2.574	1.419	1.331	4.441	3.854	4.264	5.447	7.515	6.013	7.418	3.221	5.736	4.445	10.37	7.649	-1.83288	1.22e-05	8.8e-05	-0.586042	0.452516	0.611559	-1.24684	0.000572556	0.00176914
ncbi_23821	Bace1	14.077	14.159	9.643	15.11	6.297	5.729	3.482	5.339	4.53	3.603	3.855	3.586	4.396	4.003	7.025	5.92	1.40974	9.79e-13	4.13e-11	0.0520954	0.353823	0.514578	1.35764	1.15e-05	4.69e-05
ncbi_238257	Tmem30b	0.735	0.75	0.553	0.662	0.089	0.168	0.176	0.106	0.123	0.321	0.161	0.368	0.2	0.201	0.396	0.36	1.14608	0.000777044	0.00306438	-1.0794	0.255816	0.401037	2.22548	0.00064502	0.00197603
ncbi_238276	Akap5	0.889	0.774	0.712	1.524	0.105	0.103	0.193	0.104	0.095	0.116	0.189	0.063	0.131	0.367	0.328	0.118	2.27497	6.7e-07	6.97e-06	-0.591424	0.569695	0.717367	2.86639	1.55e-09	1.06e-08
ncbi_23876	Fbln5	344.182	295.417	251.529	384.374	97.907	115.234	90.466	34.41	35.025	31.383	48.745	74.613	76.735	69.515	140.008	160.475	1.61268	2.93e-13	1.38e-11	-0.0430705	0.365404	0.525101	1.65575	1.11e-10	8.55e-10
ncbi_23880	Fyb1	2.069	2.165	7.394	2.686	2.598	0.721	0.918	7.151	1.1	1.786	1.072	1.671	1.391	0.659	2.59	1.802	1.14105	0.00179766	0.00626448	-0.200227	0.903072	0.937803	1.34127	0.0047958	0.0123149
ncbi_23885	Gmcl1	7.697	6.878	5.717	8.169	3.057	2.435	2.383	4.174	3.317	2.716	2.794	2.71	3.443	2.764	3.185	2.898	1.24595	4.46e-18	4.56e-16	-0.192645	0.860312	0.91605	1.4386	2.52e-07	1.31e-06
ncbi_239096	Cdh24	0.431	0.577	0.647	0.581	0.048	0.126	0.094	0.368	0.186	0.041	0.156	0.28	0.319	0.196	0.201	0.305	1.10323	0.00217111	0.00734161	-1.54235	0.107717	0.199785	2.64558	0.000482622	0.00151132
ncbi_239337	Adamts12	4.784	4.102	4.168	4.591	1.031	1.109	1.247	0.646	0.443	0.339	0.447	0.251	0.432	0.469	0.537	0.728	3.1899	3.47e-44	3.48e-41	1.22376	8.69e-05	0.000386728	1.96614	5.59e-15	6.77e-14
ncbi_239435	Aard	0.707	0.789	0.084	0.413	0.087	0	0.095	0	0	0	0.06	0	0	0	0.102	0	4.61023	0.000540807	0.00225352	1.57233	0.609925	0.746394	3.03789	0.0213764	0.0472713
ncbi_23948	Mmp17	50.2	45.927	31.732	47.675	14.45	14.789	10.882	7.677	5.556	3.076	7.958	19.429	16.759	10.277	17.659	20.301	1.37794	4.92e-14	2.69e-12	-0.336347	0.806375	0.879706	1.71428	1.36e-10	1.05e-09
ncbi_240023	Pnldc1	15.38	13.419	12.14	14.331	9.515	4.719	4.238	2.797	1.688	1.964	2.058	5.954	7.295	4.169	6.527	6.415	1.18625	2.66e-14	1.52e-12	0.0201339	0.651461	0.778166	1.16612	0.000189786	0.000640807
ncbi_240261	Ccdc112	2.276	1.925	1.436	2.663	0.251	0.082	0.391	0.208	0.276	0.099	0.291	0.818	0.833	0.79	1.075	1.101	1.16808	1.93e-06	1.75e-05	-1.93593	0.00104894	0.00364901	3.10401	1.07e-09	7.42e-09
ncbi_240641	Kif20b	0.322	0.354	0.343	0.603	0.044	0.009	0.012	0.139	0.032	0.042	0.091	0.101	0.068	0.246	0.154	0.024	1.7736	0.00109314	0.00407289	-2.45255	0.0457362	0.0979065	4.22615	1.28e-06	6.01e-06
ncbi_240892	Dusp27	2.274	2.268	2.394	2.809	0.684	0.708	0.768	0.333	0.429	0.152	0.446	0.705	0.598	1.875	0.63	1.257	1.26603	0.000151843	0.000759082	-0.492565	0.557672	0.706123	1.75859	1.01e-07	5.53e-07
ncbi_241062	Pgap1	1.087	1.079	0.986	1.01	0.254	0.174	0.14	0.588	0.288	0.163	0.269	0.496	0.607	0.481	0.505	0.422	1.05094	2.81e-12	1.1e-10	-1.40733	0.00241868	0.0076267	2.45828	4.53e-12	4.1e-11
ncbi_241447	Cers6	1.203	1.058	1.143	1.06	0.349	0.516	0.475	1.223	0.693	0.536	0.469	0.257	0.28	0.381	0.574	0.373	1.58109	7.9e-11	2.25e-09	0.260023	0.24696	0.390155	1.32107	0.000379237	0.00121114
ncbi_241989	PABPC4L	0.213	0.194	0.143	0.257	0	0.018	0.01	0	0.022	0.025	0.056	0.073	0.087	0.057	0.052	0.075	1.55209	0.000833998	0.00324444	-2.88194	0.055902	0.11576	4.43403	0.000172528	0.000585635
ncbi_242022	Frem2	0.25	0.519	0.046	0.564	0.028	0.04	0.047	0.021	0.065	0.009	0.026	0.02	0.006	0.14	0	0.021	3.20444	0.000426197	0.00184048	0.0355612	0.852574	0.911631	3.16888	2.52e-05	9.81e-05
ncbi_242122	Vtcn1	4.086	3.587	4.226	4.047	1.5	1.608	1.301	0.133	0.386	0.317	0.626	0.888	0.389	0.319	1.331	1.518	2.16487	1.53e-09	3.23e-08	0.725234	0.0648274	0.131336	1.43963	5.32e-06	2.29e-05
ncbi_242553	Kank4	7.555	6.094	3.75	7.84	1.09	1.392	0.71	1.814	2.73	1.029	1.898	1.19	2.07	1.389	2.64	2.044	1.75717	9.45e-14	4.83e-12	-0.810915	0.199088	0.328373	2.56808	9.08e-12	7.97e-11
ncbi_242939	Cpz	11.383	8.888	4.877	9.863	1.507	1.988	1.303	0.107	0.423	0.281	0.225	1.138	0.772	0.688	1.323	2.084	2.8655	3.68e-18	3.83e-16	0.413235	0.157292	0.271769	2.45227	1.9e-10	1.43e-09
ncbi_243219	KIAA1671	55.672	48.568	45.112	50.183	17.824	22.133	17.545	13.54	10.689	7.326	12.793	23.887	25.914	17.988	26.597	27.004	1.03892	5.37e-23	1.12e-20	-0.341	0.920675	0.947178	1.37992	6.16e-08	3.48e-07
ncbi_243547	Grip2	51.779	59.6	37.804	57.163	3.635	3.179	2.278	2.494	1.854	1.004	3.269	21.168	31.938	13.573	27.978	26.761	1.08701	4.02e-10	9.7e-09	-3.00228	1.53e-20	1.17e-18	4.08929	1.46e-52	4.49e-50
ncbi_243634	Ano2	0.881	1.248	0.533	1.559	0.097	0.565	0.313	0.453	0.394	0.159	0.128	0.172	0.208	0.188	0.254	0.431	2.07413	3.98e-07	4.37e-06	0.375053	0.334862	0.492653	1.69907	0.0142834	0.0330681
ncbi_243743	Plxna4	2.991	4.224	4.393	3.547	1.49	1.265	1.083	2.007	1.787	1.168	1.341	1.278	1.811	1.424	1.684	1.547	1.29057	1.78e-22	3.46e-20	-0.275759	0.937771	0.959117	1.56633	2.41e-09	1.62e-08
ncbi_244723	Olfm2	3.234	6.379	4.278	4.719	2.51	1.435	0.708	2.464	6.716	0.605	0.58	0.465	0.324	0.597	0.699	0.792	3.01537	1.48e-22	2.91e-20	1.43056	0.00627798	0.0177729	1.58481	0.000159602	0.000544875
ncbi_245026	Col6a6	1.644	1.388	0.726	1.922	0.461	0.492	0.472	0.426	0.178	0.352	0.189	0.178	0.318	0.497	0.415	0.777	1.70019	3.58e-06	3.05e-05	0.120294	0.455016	0.614056	1.57989	9.9e-05	0.000350843
ncbi_245537	Nlgn3	1.863	2.508	1.022	2.079	0.497	0.781	0.696	0.524	0.873	0.415	0.283	0.373	0.638	0.231	1.128	0.744	1.58465	1.41e-05	9.9e-05	0.0793186	0.483221	0.642004	1.50533	0.000810188	0.00243651
ncbi_245638	Tbc1d8b	6.122	5.432	5.831	5.575	0.564	0.332	0.62	1.281	0.486	0.544	1.206	2.67	2.671	2.018	3.175	3.195	1.06382	3.01e-16	2.46e-14	-2.44192	2.93e-14	6.74e-13	3.50574	2.51e-43	3.4e-41
ncbi_258879	OR2T29	1.089	1.656	1.414	2.881	0.27	0.255	0.357	0.107	0.053	0.051	0.188	0.78	0.404	0.94	1.392	0.849	1.01152	0.0153429	0.0383057	-1.57017	0.084683	0.164401	2.58169	0.000469035	0.00147279
ncbi_259097	OR51E1	2.763	2.922	2.601	4.114	0.205	0.241	0.203	0.418	0.322	0.136	0.57	1.54	2.021	1.091	1.104	1.4	1.11504	2.42e-07	2.85e-06	-2.7259	2.54e-07	1.87e-06	3.84094	3.91e-18	6.35e-17
ncbi_259302	Srgap3	4.549	4.247	2.879	3.704	1.279	0.992	0.757	1.926	1.762	0.416	0.497	1.214	0.754	0.802	1.662	1.67	1.65554	1.58e-11	5.27e-10	-0.273951	0.959798	0.972466	1.92949	1.26e-10	9.7e-10
ncbi_260305	Nphp4	0.424	0.513	0.469	0.597	0.207	0.173	0.079	0.222	0.319	0.083	0.136	0.139	0.144	0.24	0.432	0.149	1.18135	0.00289714	0.00936743	-0.529209	0.683286	0.805036	1.71056	0.00680074	0.0169061
ncbi_26358	Aldh1a7	1.035	1.712	1.733	0.811	18.939	27.569	34.648	24.336	25.658	27.494	29.549	0.966	7.645	7.622	6.114	2.134	-1.88812	0.00152336	0.0054323	2.466	2.1e-08	1.86e-07	-4.35412	5.04e-40	4.85e-38
ncbi_26427	Creb3l1	28.13	38.848	21.534	34.319	8.293	10.743	9.097	7.094	7.058	5.721	7.297	6.879	6.839	9.59	11.846	15.893	1.5887	7.43e-11	2.14e-09	-0.122597	0.683759	0.805372	1.7113	2.6e-09	1.73e-08
ncbi_26432	Plod2	60.85	47.413	52.291	51.34	9.341	5.022	4.709	5.038	3.34	2.353	5.582	15.384	17.417	13.63	22.653	24.323	1.50367	4.17e-22	7.49e-20	-1.55511	5.33e-06	3.08e-05	3.05878	5.89e-33	3.06e-31
ncbi_26456	Sema4g	0.718	1.877	0.902	1.127	0.301	0.149	0.136	0.149	0.227	0.284	0.151	0.168	0.458	0.445	0.652	0.259	1.54411	1.89e-05	0.000127	-1.02102	0.274527	0.42339	2.56513	1.93e-06	8.83e-06
ncbi_26458	Slc27a2	2.828	3.09	5.024	1.258	94.282	27.617	23.188	72.842	104.391	123.528	71.894	3.46	19.869	18.176	8.538	3.451	-1.81057	0.00218706	0.00738626	2.17643	0.00225252	0.00715938	-3.987	6.07e-09	3.88e-08
ncbi_268396	Sh3pxd2b	16.958	17.34	15.298	16.959	5.353	7.206	6.776	3.995	4.18	3.935	3.275	4.966	4.497	3.715	7.235	6.359	1.63575	3.4e-23	7.26e-21	0.267455	0.0621059	0.126754	1.36829	6.1e-09	3.89e-08
ncbi_268480	Rapgefl1	1.037	1.022	0.939	1.231	0.245	0.143	0.17	0.126	0.166	0.043	0.098	0.278	0.235	0.26	0.559	0.402	1.60814	6.48e-08	8.94e-07	-0.898801	0.297896	0.450292	2.50694	1.78e-07	9.46e-07
ncbi_268510	Mgat5b	3.124	3.217	2.006	2.965	0.186	0.933	0.484	0.598	0.884	0.235	0.858	0.986	0.615	1.275	2.163	1.765	1.05533	0.000161987	0.000802157	-1.34864	0.0861817	0.16648	2.40397	2.95e-06	1.32e-05
ncbi_268697	Ccnb1	2.25	1.499	1.493	2.235	1.434	0.397	0.556	0.879	0.191	0.216	0.211	0.026	0.252	0.155	0.118	0.453	3.21863	9.08e-11	2.55e-09	1.9864	0.00633876	0.0178917	1.23222	0.0152908	0.0350469
ncbi_26875	Pclo	0.1	0.23	0.1	0.124	0.062	0.045	0.034	0.153	0.193	0.076	0.064	0.051	0.068	0.035	0.065	0.054	1.34291	0.000133267	0.000680362	-0.21624	0.943394	0.962453	1.55915	0.00797555	0.0194973
ncbi_268890	Lsamp	0.645	0.995	0.428	0.956	0.236	0.253	0.229	0.575	0.903	0.132	0.158	0.079	0.182	0.379	0.226	0.525	1.44226	0.000924804	0.00354372	-0.217101	0.989878	0.993185	1.65936	0.000187097	0.000632473
ncbi_268932	Caskin1	0.437	1.43	0.385	0.784	0.442	0.267	0.183	0.985	1.949	0.205	0.171	0.18	0.359	0.161	0.585	0.349	1.21569	0.00275059	0.0089698	-0.136327	0.831581	0.898557	1.35202	0.022534	0.0495007
ncbi_268977	Ltbp1	175.089	165.536	139.901	171.503	40.079	32.45	25.995	22.558	13.607	11.347	22.05	65.051	69.37	48.788	93.136	88.507	1.15955	5.7e-15	3.7e-13	-1.1518	0.000994178	0.00348757	2.31135	1.54e-22	3.58e-21
ncbi_269152	Kif26b	3.219	3.395	2.78	3.383	0.592	0.5	0.522	0.424	0.483	0.143	0.373	0.387	0.725	0.272	0.337	0.342	2.95266	1.04e-43	9.89e-41	0.382862	0.319416	0.475031	2.5698	4.79e-33	2.53e-31
ncbi_269693	Ccdc60	2.915	2.974	2.403	2.81	0.505	0.653	0.267	0.145	0.024	0.069	0.18	0.328	0.457	0.371	0.61	0.714	2.48434	6.6e-20	8.53e-18	-0.0624126	0.69993	0.818282	2.54675	6.33e-08	3.56e-07
ncbi_269941	Chsy1	28.72	31.872	29.064	28.53	14.294	7.537	6.341	8.406	7.047	5.529	7.859	7.969	8.349	7.368	12.941	12.976	1.57449	4.7e-22	8.11e-20	-0.0791998	0.565536	0.713492	1.65369	5.04e-09	3.25e-08
ncbi_270190	Ephb1	1.142	1.283	0.85	1.718	0.401	0.425	0.51	0.399	0.345	0.19	0.323	0.181	0.375	0.105	0.346	0.309	2.24568	6.83e-11	1.99e-09	0.758726	0.0642295	0.13034	1.48695	0.000382195	0.00121945
ncbi_27055	Fkbp9	176.552	164.76	131.1	167.864	71.934	72.806	60.748	40.329	34.135	33.434	41.027	64.829	60.928	56.076	78.249	98.358	1.15889	8.17e-14	4.23e-12	-0.0657119	0.465444	0.624251	1.2246	1.29e-07	7e-07
ncbi_270624	Spin4	0.994	1.26	0.923	1.08	0.42	0.275	0.277	0.362	0.289	0.226	0.205	0.318	0.559	0.458	0.59	0.629	1.05901	8.55e-06	6.48e-05	-0.656765	0.403665	0.566041	1.71577	0.000146913	0.00050617
ncbi_270906	Prr11	0.63	0.6	0.503	0.902	0.352	0.084	0.135	0.35	0.075	0.145	0.298	0.426	0.21	0.109	0.215	0.137	1.58617	0.000253851	0.00118021	-0.205035	0.962362	0.974635	1.7912	0.00443297	0.0114894
ncbi_271711	Tmem169	0.267	1.041	0.382	0.88	0.062	0.049	0	0.457	0.675	0.039	0.101	0.171	0.052	0.064	0.243	0.117	2.31186	9.13e-05	0.000490212	-1.80624	0.26013	0.406199	4.1181	3.64e-05	0.00013848
ncbi_271849	Shc4	0.28	0.624	0.335	0.462	0.109	0.04	0.094	0.051	0.379	0.1	0.036	0	0.216	0.053	0.122	0.135	2.01518	0.00133488	0.00484461	-0.377141	0.988442	0.992268	2.39232	0.00464764	0.0119845
ncbi_271970	Arsj	0.669	0.516	0.568	0.664	0.19	0.037	0.052	0.394	0.171	0.075	0.298	0.098	0.138	0.097	0.148	0.196	2.15792	5.62e-08	7.9e-07	-0.541925	0.720771	0.833144	2.69984	0.000170161	0.000577943
ncbi_27206	Nrk	0.736	0.612	0.703	0.66	0.03	0.016	0.054	0.014	0.009	0	0.093	0.129	0.121	0.043	0.26	0.195	2.17964	2.43e-09	4.81e-08	-2.16607	0.0133716	0.0342203	4.34572	6.09e-15	7.37e-14
ncbi_27359	Sytl4	1.185	1.533	9.086	1.932	0.851	1.084	0.875	1.441	1.362	1.113	1.215	0.964	0.669	0.754	1.234	1.267	1.81257	0.000124495	0.000641529	-0.0617086	0.584502	0.730211	1.87428	0.00207108	0.00575912
ncbi_27528	Nrep	39.223	40.827	35.598	58.77	10.658	10.553	11.264	7.152	6.077	4.214	8.656	5.387	6.304	7.409	12.001	9.701	2.41777	2.01e-26	5.54e-24	0.407655	0.0330977	0.0741767	2.01011	2.7e-16	3.75e-15
ncbi_276920	Ccdc42	22.394	19.312	11.677	19.411	7.318	9.553	8.349	4.28	4.334	2.503	6.892	6.548	6.842	3.963	8.942	8.512	1.38637	1.16e-09	2.52e-08	0.272156	0.11044	0.204105	1.11421	0.000776375	0.00234177
ncbi_276952	Rasl10b	1.022	1.969	0.673	0.897	2.79	2.568	2.011	5.292	7.564	4.916	6.213	13.051	6.396	7.478	13.191	13.26	-3.22684	1.84e-18	2.02e-16	-2.11968	2.97e-08	2.57e-07	-1.10716	0.00996657	0.0239098
ncbi_277154	Nynrin	5.796	6.842	4.464	7.097	3.03	1.345	1.137	2.879	2.131	1.947	1.626	3.019	2.852	1.937	3.814	3.107	1.03822	1.81e-09	3.74e-08	-0.681046	0.193989	0.321824	1.71926	3.33e-07	1.71e-06
ncbi_278097	Armcx6	1.213	1.41	1.376	1.511	0.431	0.387	0.411	1.172	0.537	0.382	0.721	0.386	0.108	0.118	0.606	0.419	2.07293	5.05e-06	4.08e-05	0.323396	0.461308	0.620405	1.74953	0.000935133	0.00278145
ncbi_29817	Igfbp7	2039.05	2110.68	1759.74	2087.19	942.73	769.835	613.597	488.669	313.367	222.775	445.672	951.992	776.207	581.052	1073.08	1086.17	1.16154	1.04e-13	5.27e-12	-0.204873	0.860564	0.91605	1.36641	4.9e-09	3.17e-08
ncbi_29867	Cabp1	3.214	2.753	2.418	3.818	0.799	0.609	0.196	0.713	1.07	0.111	0.207	0.999	1.675	0.456	0.753	1.461	1.51317	4.15e-06	3.45e-05	-0.99928	0.50857	0.662876	2.51245	0.000130939	0.000454041
ncbi_29870	Gtse1	1.146	1.255	0.589	1.882	0.76	0.239	0.311	0.518	0.491	0.163	0.121	0.179	0.271	0.111	0.559	0.195	2.21138	2.76e-06	2.41e-05	0.73147	0.200316	0.329954	1.47991	0.0124419	0.0292092
ncbi_30785	Cttnbp2	0.769	0.917	0.796	1.015	0.186	0.169	0.038	0.195	0.24	0.111	0.129	0.514	0.195	0.27	0.355	0.461	1.28406	2.21e-05	0.000144702	-1.45442	0.0727867	0.145259	2.73848	1.71e-06	7.92e-06
ncbi_30806	Adamts8	20.256	18.361	9.299	24.088	1.991	4.213	2.638	3.064	2.329	0.806	2.922	6.434	6.528	6.135	10.535	10.982	1.14803	9.7e-07	9.64e-06	-1.46257	0.00100475	0.00351959	2.61059	5.45e-12	4.9e-11
ncbi_319504	Nrcam	0.061	0.672	0.039	0.431	0.155	0.037	0.017	0.583	0.904	0.076	0.122	0.049	0.007	0.033	0.032	0.034	3.27822	1.72e-05	0.000117545	1.1682	0.200784	0.330566	2.11002	0.0114666	0.0270968
ncbi_319508	Syt15	13.31	13.704	8.947	13.813	3.681	1.92	1.527	1.811	1.211	0.711	1.833	3.307	3.99	2.678	4.551	5.595	1.62862	1.64e-15	1.17e-13	-0.760167	0.180162	0.302817	2.38879	2.21e-13	2.29e-12
ncbi_319922	Vwc2	2.829	3.543	2.24	2.883	1.392	0.937	0.685	2.032	1.078	1.445	2.723	11.466	7.618	6.614	11.682	13.98	-1.83771	1.48e-10	3.97e-09	-3.35393	9.37e-20	6.34e-18	1.51622	4.46e-05	0.000167307
ncbi_319924	Apba1	6.079	10.839	4.7	7.578	4.728	2.359	1.439	5.533	10.202	2.461	2.162	2.906	4.087	2.382	4.087	3.086	1.14104	1.81e-08	2.88e-07	-0.21975	0.888854	0.926892	1.36079	0.000520806	0.00162116
ncbi_319939	Tns3	9.685	8.656	7.565	10.343	5.502	2.63	2.381	8.205	4.695	5.47	3.807	2.971	4.699	2.479	3.187	4.225	1.36749	5.77e-18	5.82e-16	-0.00323499	0.40775	0.570237	1.37073	7.99e-06	3.34e-05
ncbi_319974	Auts2	15.704	15.704	13.681	14.724	1.999	2.125	1.758	1.237	0.773	0.701	1.296	4.736	4.924	3.572	6.511	5.836	1.54743	7.41e-28	2.3e-25	-1.38362	3.83e-05	0.000185156	2.93104	1.45e-36	1e-34
ncbi_320078	Olfml2b	95.233	85.787	76.789	101.2	30.514	33.985	26.218	18.141	18.922	13.621	21.579	21.97	22.958	23.531	46.97	51.291	1.42852	5.21e-10	1.21e-08	-0.141017	0.693754	0.81306	1.56954	1.2e-10	9.26e-10
ncbi_320127	DGKI	0.112	0.34	0.194	0.237	0.031	0.035	0.024	0.238	0.175	0.046	0.022	0.037	0.011	0.036	0.135	0.03	2.1482	0.000174631	0.000856695	-0.731183	0.639288	0.767537	2.87938	1.96e-05	7.8e-05
ncbi_320265	Tafa1	0.914	1.377	0.47	0.805	0.18	0.24	0.297	0.268	0.283	0.171	0.326	2.003	2.028	1.122	3.136	1.836	-1.18362	0.00942502	0.0254474	-3.08284	2.92e-10	3.48e-09	1.89922	0.00160681	0.00456153
ncbi_320360	Ric3	1.374	1.995	0.883	1.534	0.912	0.497	0.711	2.01	2.44	2.222	2.273	3.223	2.975	2.955	4.481	3.531	-1.2469	3.9e-05	0.000237006	-2.28037	6.97e-13	1.29e-11	1.03346	0.00617692	0.0154828
ncbi_320557	Fam169a	0.138	0.423	0.175	0.161	0.083	0.02	0.022	0.212	0.3	0.025	0.083	0.064	0.048	0.06	0.028	0.131	1.7602	0.0026702	0.00874827	-0.667938	0.908934	0.942338	2.42814	0.0212734	0.0470617
ncbi_320609	Strip2	0.168	0.238	0.096	0.123	0.307	0.624	0.866	0.832	0.503	0.259	0.227	0.676	0.207	2.108	0.311	0.404	-2.24601	0.00168146	0.0059224	-0.307307	0.804215	0.87802	-1.9387	0.00139754	0.00402772
ncbi_320706	Soga1	13.59	14.031	11.563	13.847	5.344	6.251	5.965	4.537	4.273	4.134	3.621	4.235	5.564	5.293	8.12	7.9	1.09129	3.56e-12	1.37e-10	-0.0882127	0.50499	0.659565	1.17951	1.25e-07	6.76e-07
ncbi_320709	Tmem117	5.163	5.214	4.931	4.184	1.346	0.892	1.134	0.92	0.93	0.459	0.527	1.518	1.337	1.183	2.141	1.793	1.6118	6.45e-17	5.65e-15	-0.504372	0.446214	0.606904	2.11617	1.68e-12	1.59e-11
ncbi_320827	Crad	0.756	1.1	3.96	1.151	0.249	0.295	0.212	0.375	0.508	0.174	0.258	0.466	0.375	1.452	0.381	0.395	1.5047	0.00126099	0.00461373	-1.28434	0.0476821	0.101476	2.78904	2.51e-07	1.31e-06
ncbi_320916	Wscd2	17.509	18.129	14.693	18.22	5.844	4.827	3.151	4.036	2.97	1.907	4.387	5.332	5.532	4.131	10.396	9.693	1.28829	2.35e-09	4.67e-08	-0.606881	0.349193	0.509141	1.89517	1.82e-11	1.55e-10
ncbi_327766	Tmem26	0.933	1.097	0.819	1.961	0.486	0.173	0.242	0.564	0.136	0.209	0.073	0.119	0.245	0.059	0.352	0.494	2.24427	1.19e-06	1.15e-05	0.242873	0.499546	0.653802	2.0014	4.85e-05	0.000180941
ncbi_327814	Ppfia2	0.101	0.267	0.065	0.31	0.029	0.026	0.062	0.143	0.19	0.018	0.029	0	0.036	0.05	0.011	0.109	2.17265	0.00805477	0.0223051	-0.0791702	0.888817	0.926892	2.25182	0.0194414	0.043478
ncbi_327900	Ubtd2	12.774	11.919	12.055	14.147	2.892	3.816	3.67	2.281	2.121	1.24	2.442	3.753	4.962	3.392	4.873	7.243	1.39307	1.06e-15	7.78e-14	-0.485884	0.546557	0.698731	1.87896	4.15e-13	4.17e-12
ncbi_329727	Dennd2c	0.653	0.856	1.33	0.58	0.26	0.13	0.104	0.624	0.349	0.168	0.427	0.298	0.654	0.436	0.265	0.319	1.11584	0.000584633	0.00240503	-1.26011	0.168842	0.287346	2.37595	0.000124603	0.000433641
ncbi_329731	Tafa3	0.264	0.327	0.491	0.367	0.15	0.106	0.104	0.027	0.121	0.18	0.038	0.028	0.101	0.126	0.259	0.185	1.37362	0.0136954	0.0348135	-0.22033	0.830549	0.897838	1.59395	0.013993	0.0324525
ncbi_329942	CSMD2	0	0.125	0.01	0.045	0	0	0	0.082	0.072	0	0	0.005	0	0	0	0.005	4.49185	0.00466322	0.0139937	-1	0.751828	0.848676	5.49185	0.00453385	0.0117279
ncbi_330173	env	4.392	5.687	4.617	6.48	3.28	2.674	1.635	2.646	3.83	1.528	1.422	0.957	1.775	0.696	2.318	1.181	1.93406	2.13e-09	4.3e-08	0.868645	0.036776	0.08135	1.06541	0.0213007	0.0471099
ncbi_330217	GAL3ST4	2.643	2.809	2.162	3.385	0.725	0.961	0.891	0.652	0.977	0.385	0.726	1.678	0.997	0.671	1.776	1.296	1.0991	4.23e-05	0.000253786	-0.579466	0.63884	0.767403	1.67857	0.00024107	0.000799385
ncbi_330267	Thsd7a	0.377	0.865	0.489	0.481	0.266	0.242	0.228	0.64	0.554	0.338	0.27	0.214	0.265	0.354	0.199	0.328	1.02367	0.000328048	0.00147032	-0.148863	0.842679	0.905328	1.17254	0.00724546	0.0178954
ncbi_330286	Kiaa1549	0.566	0.681	0.403	0.522	0.179	0.224	0.186	0.304	0.243	0.095	0.143	0.207	0.302	0.119	0.308	0.248	1.19728	3.15e-06	2.71e-05	-0.270364	0.975107	0.982653	1.46765	0.000531653	0.00165343
ncbi_330406	B4galnt3	2.383	2.009	2.118	1.868	0.635	0.501	0.535	0.228	0.307	0.157	0.366	0.311	0.375	0.586	0.649	0.801	1.94387	4.48e-14	2.46e-12	0.0330103	0.475554	0.63443	1.91086	4.12e-10	2.99e-09
ncbi_330695	Ctxn1	4.575	9.863	5.5	8.9	3.292	4.198	2.782	5.74	13.496	1.812	2.258	3.493	3.687	3.367	2.401	2.89	1.18651	4.69e-06	3.83e-05	0.112293	0.33118	0.488453	1.07422	0.0137372	0.0318978
ncbi_331374	DGKK	0.266	0.235	0.103	0.257	0.016	0.006	0.018	0.016	0.072	0.016	0	0.017	0	0.025	0.086	0.147	1.96851	0.00765931	0.021408	-2.04439	0.203333	0.333799	4.0129	4.24e-05	0.000159702
ncbi_331493	--	1.054	0.99	1.096	0.892	0.06	0	0	0.032	0.032	0.092	0.023	0.133	0.121	0	0.038	0	4.10938	9.61e-09	1.66e-07	-1.54597	0.631629	0.765025	5.65535	6.61e-06	2.8e-05
ncbi_333605	Frmpd4	0.166	0.317	0.09	0.18	0.015	0.056	0.017	0.043	0.157	0.007	0.022	0.024	0.01	0	0.025	0.026	3.46904	1.18e-06	1.14e-05	0.787006	0.407226	0.56983	2.68204	0.00402391	0.0105195
ncbi_353282	Sfmbt2	0.491	0.466	0.643	0.463	0.159	0.056	0.091	0.224	0.033	0.05	0.058	0.147	0.07	0.122	0.281	0.059	1.92519	2.12e-05	0.000140277	-0.412914	0.726972	0.836851	2.3381	2.11e-05	8.32e-05
ncbi_353326	Rtl1	0.274	1.151	0.445	0.658	0.011	0.024	0.004	0.028	0.035	0.018	0.027	0.064	0.118	0.116	0.21	0.244	2.07112	1.23e-07	1.59e-06	-3.53222	5.69e-07	3.95e-06	5.60334	1.6e-21	3.4e-20
ncbi_381175	Ccdc68	28.752	23.898	28.069	26.188	2.062	1.365	1.514	2.712	0.711	0.537	2.562	12.233	9.187	7.137	13.073	15.533	1.22513	2.75e-11	8.78e-10	-2.79524	7.43e-14	1.6e-12	4.02037	8.39e-53	2.63e-50
ncbi_381260	KIAA2012	0.31	0.614	0.404	0.653	0.086	0.118	0.164	0.081	0.024	0.054	0.058	0.101	0.256	0.386	0.281	0.061	1.19046	0.00796471	0.0221059	-0.822952	0.469366	0.628133	2.01341	0.00257642	0.00702882
ncbi_381293	Kif14	0.322	0.117	0.265	0.224	0.042	0.046	0.045	0.056	0	0.008	0.017	0.059	0.061	0	0	0.027	2.98024	4.69e-05	0.000277486	0.592576	0.513786	0.6683	2.38766	0.00130773	0.0037879
ncbi_381353	Ajm1	0.79	1.016	0.544	0.832	0.187	0.088	0.069	0.335	0.307	0.036	0.087	0.258	0.327	0.064	0.365	0.322	1.57394	2.94e-05	0.000185134	-1.22047	0.197291	0.326101	2.79442	1.53e-06	7.14e-06
ncbi_381582	Tmem240	0.916	1.102	0.487	1.155	0.378	0.186	0.254	0.236	0.25	0.185	0.306	0.32	0.229	0.288	0.465	0.414	1.41472	0.00177384	0.00619412	-0.331911	0.70442	0.821717	1.74663	0.0090213	0.0218153
ncbi_381693	WDY	14.304	11.253	8.345	12.97	1.131	2.527	2.571	0.875	0.509	0.159	0.892	5.228	4.506	2.004	5.757	5.873	1.32612	3.97e-08	5.8e-07	-1.1705	0.029558	0.0674928	2.49662	1.61e-12	1.52e-11
ncbi_381694	B3glct	10.729	10.426	8.868	10.102	4.342	4.408	4.002	5.644	5.188	6.006	5.505	3.104	3.117	3.514	5.542	5.833	1.2485	6.46e-11	1.89e-09	0.00976255	0.394232	0.556148	1.23874	2e-07	1.06e-06
ncbi_381983	Lmtk3	1.257	1.5	1.107	1.674	0.151	0.114	0.119	0.107	0.19	0.045	0.1	0.161	0.403	0.172	0.509	0.445	2.03427	4.97e-11	1.49e-09	-1.40088	0.0705439	0.141294	3.43515	1.6e-15	2.05e-14
ncbi_382056	Crtc1	7.216	7.894	6.753	8.364	2.441	2.269	1.314	2.581	2.582	2.263	1.638	2.018	2.407	2.569	5.463	4.06	1.19381	8.2e-08	1.11e-06	-0.718192	0.283889	0.434463	1.91201	6.96e-10	4.94e-09
ncbi_382111	SUSD5	271.158	273.108	218.301	228.734	46.971	32.261	28.127	37.605	21.251	16.655	41.304	112.608	111.725	61.561	95.255	100.01	1.36474	1.31e-19	1.6e-17	-1.4271	9.52e-06	5.23e-05	2.79184	3.7e-32	1.81e-30
ncbi_383766	Tldc2	0.798	0.66	0.466	0.44	0.187	0.376	0.24	0.083	0.089	0.039	0.052	0.231	0.16	0.12	0.249	0.212	1.60413	2.85e-05	0.00017975	0.461409	0.42398	0.585284	1.14272	0.0221952	0.0488436
ncbi_385643	Kng1	1.183	1.571	2.531	0.483	37.628	15.138	18.609	67.166	74.369	86.125	87.509	1.957	4.388	12.33	5.471	2.646	-1.89373	0.002496	0.0082613	2.15058	1.96e-06	1.23e-05	-4.04431	1.78e-20	3.47e-19
ncbi_399548	Scn4b	0.106	0.129	0.203	0.164	1.746	0.599	0.46	2.042	1.256	1.541	0.411	0.647	0.475	3.686	0.086	0.138	-2.74137	0.00267239	0.00875345	-0.106166	0.986547	0.990947	-2.6352	2.13e-05	8.41e-05
ncbi_403175	Tigd4	1.054	0.696	0.344	0.74	0.034	0.04	0.112	0.017	0	0	0.012	0.523	0.358	0.086	0.297	0.19	1.28474	0.00581408	0.0169094	-2.22969	0.0223758	0.0532238	3.51443	4.02e-06	1.76e-05
ncbi_404710	IQGAP3	1.64	0.97	1.418	1.364	0.544	0.316	0.227	0.072	0.071	0.019	0.05	0.159	0.128	0.348	0.205	0.104	2.83589	1.02e-14	6.36e-13	0.940459	0.0642502	0.130351	1.89543	9.59e-06	3.96e-05
ncbi_434128	PNMA8B	0.933	2.119	0.738	1.53	0.889	0.41	0.264	0.841	2.701	0.281	0.187	0.145	0.07	0.808	0.594	0.585	1.59454	0.00324707	0.0103171	0.242469	0.538094	0.690838	1.35207	0.013042	0.0304603
ncbi_434130	Ccdc8	4.966	4.554	3.795	5.823	1.958	0.954	0.748	0.933	0.827	0.953	1.082	1.753	2.118	1.209	2.273	2.742	1.24473	7.58e-10	1.7e-08	-0.72676	0.229939	0.368708	1.97149	7.22e-08	4.05e-07
ncbi_494448	Cbx6	46.9	48.917	35.277	49.64	18.749	11.249	8.85	15.218	12.073	7.068	11.452	22.091	21.5	13.944	26.101	28.769	1.00709	5.73e-10	1.32e-08	-0.795828	0.069089	0.138835	1.80292	9.98e-11	7.78e-10
ncbi_497097	Xkr4	0.9	0.867	0.323	0.778	0.033	0.062	0.021	0.114	0.292	0.062	0.034	0.079	0.279	0.233	0.309	0.275	1.60931	6.72e-08	9.23e-07	-2.6035	5.83e-05	0.000272043	4.21281	1.39e-16	1.99e-15
ncbi_50524	Sall2	3.494	3.769	2.068	4.378	1.914	0.906	0.877	1.622	1.53	1.199	1.469	1.695	1.621	0.954	1.751	2.285	1.04483	8.11e-06	6.18e-05	-0.430833	0.596388	0.741005	1.47566	7.75e-05	0.00027889
ncbi_50530	Mfap5	277.73	240.656	200.64	266.491	89.515	128.143	114.027	28.57	31.264	25.208	45.042	44.595	43.338	53.845	114.226	146.429	1.61406	4.07e-08	5.93e-07	0.458031	0.0627016	0.127739	1.15603	5e-06	2.16e-05
ncbi_50706	Postn	1869.31	1435.84	1763.34	1576.05	122.846	78.682	111.907	86.869	31.945	29.365	92.824	368.001	349.623	276.486	454.506	422.732	2.15002	2.26e-53	3.51e-50	-1.84087	7.65e-14	1.64e-12	3.99089	4.05e-103	6.97e-99
ncbi_50720	Sacs	6.157	5.888	4.439	4.945	0.187	0.243	0.491	0.407	0.121	0.064	0.326	2.302	2.436	1.788	3.304	2.589	1.10894	1.22e-13	6.05e-12	-3.01624	1.41e-21	1.38e-19	4.12518	4.16e-51	1.1e-48
ncbi_50786	Hs6st2	1.909	2.282	1.493	2.735	0.105	0.173	0.121	0.123	0.03	0.039	0.129	0.56	0.387	0.478	1.234	0.487	1.74206	3.65e-08	5.39e-07	-2.24209	0.00324828	0.00991394	3.98415	6.61e-16	8.83e-15
ncbi_50878	Stag3	0.211	0.429	0.329	0.382	0	0	0	0.097	0	0	0.033	0.198	0.029	0.097	0.112	0.186	1.44097	0.0110211	0.0290539	-6.95884	0.00876609	0.0237372	8.39981	2.7e-05	0.000104822
ncbi_51801	Ramp1	56.138	60.073	41.729	57.456	15.79	20.851	15.969	10.693	9.046	4.531	12.825	26.491	30.318	15.187	25.04	36.271	1.01417	1.17e-08	1.97e-07	-0.604378	0.28265	0.433224	1.61855	1.48e-09	1.01e-08
ncbi_51944	Knstrn	1.894	0.986	1.266	1.422	0.994	0.398	0.33	0.664	0.405	0.232	0.209	0.329	0.21	0.213	0.535	0.232	2.19597	1.84e-09	3.79e-08	0.917929	0.0815536	0.159556	1.27804	0.0114994	0.0271706
ncbi_52009	Jpt2	7.167	6.96	5.762	7.947	4.489	2.645	2.445	9.418	5.798	5.476	5.546	2.199	2.21	2.434	3.205	2.871	1.42939	6.08e-17	5.35e-15	0.305418	0.10764	0.199662	1.12397	0.000273652	0.000899291
ncbi_52033	Pbk	4.746	2.674	2.074	3.923	0.756	1.31	0.822	0.743	0.193	0.075	0.346	0.041	0.098	0.491	0.368	0.221	3.78222	3.68e-13	1.7e-11	1.98134	0.0073343	0.0203033	1.80088	0.00032277	0.00104535
ncbi_52150	KCNK6	4.142	3.464	3.936	4.139	1.845	1.708	1.432	2.887	1.363	1.358	1.354	0.959	1.177	1.127	2.026	1.348	1.56234	2.66e-15	1.83e-13	0.324028	0.0976362	0.18435	1.23831	2.57e-05	0.00010015
ncbi_52250	Reep1	5.706	11.14	3.754	7.947	3.829	2.143	1.085	5.917	13.593	1.802	0.92	2.077	2.818	2.397	3.239	2.277	1.47822	4.54e-09	8.36e-08	-0.122953	0.705925	0.822986	1.60117	0.000273944	0.000899909
ncbi_52377	Rcn3	365.264	378.24	267.992	395.245	137.458	126.439	106.615	79.628	58.692	46.51	88.507	168.927	152.295	96.199	179.723	241.225	1.06863	1.66e-08	2.67e-07	-0.4411	0.522099	0.675981	1.50973	2.63e-10	1.95e-09
ncbi_52463	Tet1	1.254	0.961	0.919	1.267	0.237	0.074	0.126	0.113	0.084	0.031	0.122	0.292	0.213	0.243	0.534	0.539	1.59503	3.98e-09	7.47e-08	-1.32206	0.0166044	0.0412018	2.91709	2.98e-16	4.12e-15
ncbi_52589	NCALD	15.664	27.626	11.774	21.593	9.102	7.129	4.854	11.423	17.428	3.541	4.514	5.45	7.253	5.784	9.876	6.383	1.4635	3.89e-11	1.2e-09	0.0163357	0.32851	0.485435	1.44716	2.57e-05	9.99e-05
ncbi_53324	Nptx2	4.133	3.643	7.064	3.885	1.445	2.504	1.034	1.231	0.563	0.131	1.133	0.709	0.629	0.891	2.925	1.826	1.74559	5.88e-06	4.67e-05	0.250753	0.299858	0.452525	1.49484	0.0012658	0.00367636
ncbi_53374	Chst3	22.075	22.439	28.228	20.083	9.105	4.904	4.282	4.71	2.815	1.658	3.454	6.844	5.212	4.156	8.847	8.026	1.81026	1.41e-20	1.94e-18	-0.118078	0.743817	0.848676	1.92834	7.13e-12	6.35e-11
ncbi_53418	B4galt2	19.132	19.163	13.757	23.091	7.325	6.97	6.756	5.54	4.956	3	5.442	6.578	6.962	4.535	12.492	10.468	1.19471	1.25e-07	1.62e-06	-0.226001	0.950187	0.967538	1.42071	2.96e-08	1.73e-07
ncbi_53883	Celsr2	2.593	3.222	2.137	2.646	1.142	0.894	0.697	0.493	0.632	0.375	0.366	0.917	1.388	0.987	1.434	1.346	1.12548	2.61e-14	1.49e-12	-0.414721	0.786264	0.868281	1.5402	4.98e-07	2.5e-06
ncbi_54120	Gipc2	11.318	9.433	10.96	11.368	1.317	1.999	0.682	1.334	2.053	1.134	2.48	5.774	4.065	2.991	3.64	4.348	1.37108	8.36e-11	2.37e-09	-1.64352	0.0112432	0.0294254	3.0146	2.89e-12	2.67e-11
ncbi_54141	Spag5	1.194	0.796	1.563	1.194	0.52	0.275	0.232	0.304	0.204	0.067	0.163	0.259	0.119	0.21	0.243	0	2.83602	1.2e-09	2.61e-08	1.04248	0.0981826	0.185242	1.79354	0.000867865	0.00259681
ncbi_54371	Chst2	2.112	1.964	0.999	2.506	1.396	0.471	0.526	1.565	0.561	0.276	0.607	0.676	0.724	0.47	0.779	0.683	1.50793	2.94e-09	5.65e-08	0.259398	0.261968	0.408478	1.24853	0.00384288	0.0100999
ncbi_54392	NCAPG	0.689	0.352	0.688	0.54	0.142	0.037	0.017	0.27	0.102	0.09	0.077	0.1	0.021	0.081	0.041	0.098	3.05614	5.13e-08	7.28e-07	-0.0619525	0.926759	0.95107	3.11809	0.000115644	0.000404344
ncbi_54446	Nfat5	20.98	22.65	22.847	22.271	3.102	2.903	3.388	3.128	1.991	1.791	2.293	8.14	7.981	8.494	12.645	11.185	1.19529	2.43e-18	2.64e-16	-1.62972	8.91e-09	8.44e-08	2.82502	4.26e-55	1.63e-52
ncbi_545276	Gal3st3	12.436	11.141	7.955	13.837	3.719	1.328	1.196	1.465	0.973	0.734	2.034	5.106	3.312	3.31	4.72	6.205	1.32393	2.19e-09	4.39e-08	-1.12243	0.0273683	0.063134	2.44636	1.35e-10	1.03e-09
ncbi_545291	Hpse2	0.28	0.294	0.138	0.756	0	0	0	0.141	0.045	0	0.011	0.063	0	0.068	0	0	3.80814	0.000104191	0.000549048	-4.71149	0.412845	0.575622	8.51964	4.95e-06	2.14e-05
ncbi_54561	Nap1l3	0.973	1.664	0.642	0.827	0.083	0.309	0	0.659	0.874	0.236	0.187	0.512	0.542	0.339	0.315	0.673	1.10809	0.00182307	0.00633748	-1.86568	0.105993	0.197109	2.97377	0.00109107	0.0032018
ncbi_54667	Atp8b2	26.467	25.534	24.631	24.466	11.75	9.455	7.774	8.463	5.285	5.526	5.85	8.439	8.965	7.882	13.501	12.699	1.29543	3.83e-18	3.96e-16	-0.0922068	0.529115	0.682792	1.38764	3.75e-09	2.46e-08
ncbi_55963	Slc1a4	12.886	13.432	9.902	15.13	4.35	2.832	2.984	2.755	3.512	1.245	1.836	5.854	5.349	3.475	5.754	7.421	1.20446	4.79e-11	1.44e-09	-0.717115	0.100091	0.188186	1.92157	8.23e-14	8.9e-13
ncbi_56068	Ammecr1	2.136	1.514	1.387	1.495	0.441	0.397	0.462	0.546	0.486	0.531	0.539	0.888	0.537	0.572	0.705	0.411	1.39115	7.96e-08	1.08e-06	-0.522828	0.477004	0.635869	1.91398	8.26e-08	4.6e-07
ncbi_56191	TRO	1.647	2.268	1.506	2.082	0.533	0.307	0.332	1.069	1.625	0.162	0.159	0.546	0.324	0.577	1.051	0.76	1.52541	1.69e-08	2.7e-07	-0.738048	0.354961	0.515839	2.26346	3.29e-11	2.7e-10
ncbi_56198	Heyl	55.481	54.967	63.706	61.469	27.142	17.043	13.889	11.69	10.623	8.478	15.219	30.6	20.771	19.592	32.927	34.144	1.09338	3.88e-11	1.2e-09	-0.512094	0.359883	0.520913	1.60548	3.74e-10	2.72e-09
ncbi_56213	Htra1	471.23	407.728	350.479	444.113	145.697	141.495	116.253	59.469	43.588	38.506	63.66	145.759	129.63	91.375	152.479	184.414	1.5719	5.52e-21	8.05e-19	-0.0655347	0.470563	0.629104	1.63743	1.2e-12	1.14e-11
ncbi_56277	Tmem45a	37.303	35.437	27.398	32.484	15.792	10.337	9.264	7.521	3.418	4.361	7.895	14.91	11.655	9.001	12.675	14.115	1.41065	1.9e-17	1.78e-15	-0.0800987	0.729129	0.838728	1.49075	2.22e-08	1.32e-07
ncbi_56312	Nupr1	488.751	452.31	529.464	547.106	248.353	155.607	132.422	70.049	57.543	40.181	90.147	259.593	196.264	140.881	265.603	310.085	1.10509	3.49e-10	8.53e-09	-0.391199	0.615762	0.751141	1.49629	2.41e-09	1.62e-08
ncbi_56363	Tmeff2	5.157	7.113	4.192	5.936	1.755	1.995	1.658	1.829	3.792	1.613	1.183	2.475	2.405	2.158	1.62	4.245	1.11759	4.99e-06	4.05e-05	-0.517574	0.483428	0.642132	1.63517	3.49e-07	1.78e-06
ncbi_56401	P3h1	31.056	30.682	23.995	32.498	11.078	10.366	6.887	7.696	6.012	5.336	7.279	9.587	9.67	7.49	11.821	13.478	1.50568	8.02e-23	1.61e-20	-0.14044	0.590264	0.735317	1.64612	2.88e-09	1.91e-08
ncbi_56419	Diaph3	1.282	0.658	1.031	0.866	0.166	0.24	0.099	0.217	0.05	0.133	0.036	0.04	0.096	0.026	0.105	0.173	3.44633	6.59e-14	3.51e-12	0.935745	0.151447	0.263559	2.51059	1.01e-05	4.17e-05
ncbi_56454	Aldh18a1	17.83	16.265	11.73	18.264	7.793	4.443	2.81	8.395	4.481	3.07	4.111	3.269	3.328	2.46	4.115	4.856	2.15177	4.63e-28	1.49e-25	0.476106	0.0436273	0.094027	1.67566	5.72e-07	2.84e-06
ncbi_56693	Crtap	100.068	93.082	77.793	99.519	38.391	43.321	39.089	29.689	23.664	19.405	30.406	38.255	35.139	30.823	45.687	50.462	1.20862	4.05e-17	3.68e-15	0.00696027	0.300576	0.453156	1.20166	1.68e-07	8.95e-07
ncbi_56742	Psrc1	1.871	1.575	2.053	3.422	0.505	0.846	0.296	0.334	0.264	0.16	0.164	0.486	0.881	0.172	0.827	0.679	1.87269	2.07e-06	1.86e-05	-0.149636	0.766246	0.860212	2.02233	0.000980361	0.00290116
ncbi_56745	C1qtnf1	21.353	25.206	19.481	25.026	10.774	9.801	7.545	8.558	6.5	8.088	7.356	9.398	9.07	7.679	11.202	15.663	1.10252	1.99e-10	5.17e-09	-0.177757	0.782902	0.868281	1.28028	4.46e-07	2.25e-06
ncbi_57249	Gabrq	0.47	0.597	0.474	0.18	0.148	0.046	0.089	0.371	0.199	0.223	0.271	1.757	0.61	1.044	1.893	1.829	-1.72933	0.000605437	0.00247807	-3.91867	1.69e-12	2.94e-11	2.18934	0.0015532	0.0044289
ncbi_57264	Retn	10.334	25.585	7.779	8.226	68.507	99.67	133.769	204.853	204.898	120.104	145.279	22.887	54.242	30.976	40.3	24.201	-1.41108	0.0015952	0.00565591	1.54377	7.08e-09	6.83e-08	-2.95485	5.47e-14	6.03e-13
ncbi_57776	Ttyh1	1.761	3.842	0.804	3.056	1.058	1.251	0.549	2.157	4.872	0.856	0.597	0.654	1.07	0.226	0.436	0.825	1.8812	3.99e-06	3.34e-05	0.568949	0.0767259	0.151777	1.31225	0.020315	0.0451795
ncbi_57875	Angptl4	7.457	15.414	11.464	5.003	47.364	132.87	136.128	33.525	33.963	40.178	30.189	20.255	27.97	26.693	22.265	14.345	-1.18148	0.00175862	0.006146	2.24114	1.5e-12	2.63e-11	-3.42262	2.33e-18	3.88e-17
ncbi_58182	Prokr1	0.154	0.07	0.634	0.083	0.058	0	0	0.043	0.057	0.069	0.051	0.075	0	0.045	0.103	0.016	2.29911	0.0136417	0.0347131	-1.30592	0.547863	0.70002	3.60503	0.0100595	0.0241093
ncbi_58185	Rsad2	2.015	2.618	7.096	3.015	1.561	1.566	2.228	1.567	3.81	5.443	2.108	2.008	2.235	2.26	0.904	1.144	1.10789	0.00144097	0.00517683	0.061759	0.501818	0.656123	1.04613	0.0121698	0.0286328
ncbi_58227	Fam184b	0.843	0.801	0.591	0.959	0.17	0.011	0.047	0.24	0.07	0.013	0.01	0	0.195	0.029	0.1	0.016	3.55369	9.06e-09	1.58e-07	0.160465	0.769059	0.86232	3.39322	1.29e-06	6.07e-06
ncbi_58242	Nudt10	1.253	1.771	1.266	1.847	0.882	0.123	0.123	0.443	0.998	0.169	0.401	0.809	0.847	0.661	0.496	0.475	1.22225	1.39e-05	9.79e-05	-0.806478	0.39232	0.554273	2.02873	0.00193464	0.00540821
ncbi_58869	PEX5L	2.888	2.57	1.108	3.057	0.624	0.276	0.139	0.404	1.256	0.6	0.435	0.491	1.038	1.347	1.394	1.546	1.04839	0.000618106	0.00252146	-1.74787	0.014302	0.0362828	2.79625	4.49e-07	2.26e-06
ncbi_629242	env	5.178	6.202	1.988	8.532	0.293	0.473	0.289	0.736	0.424	0.278	0.558	1.464	1.443	1.894	3.124	2.7	1.3654	3.02e-05	0.000189579	-2.59518	1.41e-07	1.09e-06	3.96058	8.96e-17	1.3e-15
ncbi_64103	Tnmd	1.947	1.817	2.138	2.311	0.574	0.832	0.534	0.132	0.087	0.042	0.369	0.911	0.385	0.497	0.103	1.09	1.78162	0.000334214	0.00149403	0.114808	0.651526	0.778168	1.66682	0.00409951	0.0107025
ncbi_64706	Scube1	0.765	1.979	0.859	1.189	0.516	0.281	0.189	0.844	1.079	0.242	0.125	0.04	0.099	0.134	0.045	0.052	4.01696	2.56e-20	3.44e-18	2.15103	0.000600714	0.00221439	1.86593	0.000158827	0.00054255
ncbi_64899	Lpin3	12.435	10.864	14.101	9.721	4.396	3.89	3.15	1.875	1.932	2.007	1.888	11.52	7.48	1.781	3.094	3.042	1.12978	0.00185414	0.00642848	-0.49797	0.619263	0.754155	1.62775	1.44e-09	9.85e-09
ncbi_65112	Pmepa1	140.361	143.476	121.581	145.102	52.634	45.433	39.224	69.421	97.108	99.297	102.562	49.353	51.698	35.153	57.336	74.124	1.3623	7.52e-18	7.42e-16	-0.22622	0.91259	0.943684	1.58852	3.32e-13	3.39e-12
ncbi_65254	Dpysl5	1.471	4.383	1.464	3.124	1.442	0.753	0.596	2.086	4.399	0.643	0.33	0.337	0.422	0.531	1.267	0.914	1.9109	7.03e-07	7.28e-06	0.422396	0.164236	0.281185	1.48851	0.00106955	0.0031448
ncbi_65255	Asb4	0.684	0.596	0.969	0.593	0.178	0.14	0.45	0.195	0.15	0.169	0.062	0.441	0.311	0.291	0.187	0	1.53018	0.00838821	0.0230568	0.0574855	0.840365	0.903749	1.47269	0.0109556	0.0260322
ncbi_65973	Asph	85.029	78.247	58.54	74.611	13.2	15.57	15.736	12.075	10.073	8.231	10.525	35.131	32.994	29.386	30.063	35.564	1.18351	1.1e-20	1.56e-18	-1.13706	6.07e-05	0.000281925	2.32057	5.94e-27	1.91e-25
ncbi_66011	Ranbp17	1.575	1.911	1.758	1.989	0.315	0.284	0.257	0.289	0.172	0.193	0.252	0.674	0.643	0.597	0.853	1.193	1.19102	5.64e-08	7.91e-07	-1.47285	0.00494123	0.0143663	2.66387	5.29e-13	5.26e-12
ncbi_66251	Arfgap3	23.756	23.896	20.078	24.284	9.759	11.966	10.74	8.841	7.613	5.914	6.561	10.269	9.35	8.452	13.666	14.855	1.02318	5.8e-11	1.71e-09	-0.0647473	0.490744	0.648053	1.08793	9.27e-06	3.84e-05
ncbi_66442	Spc25	4.688	2.048	2.48	3.195	1.286	0.795	0.718	0.93	0.486	0.365	0.33	0.352	0.425	0.147	0.731	0.431	2.89474	3e-13	1.41e-11	1.16114	0.0305311	0.0694291	1.7336	0.00029035	0.000948914
ncbi_666190	LEO1	0.035	0.369	0.315	0.053	0.018	0.005	0	0.036	0.053	0	0.013	0.057	0.045	0.057	0.028	0	2.36749	0.00958579	0.0257958	-2.28637	0.452188	0.611309	4.65386	0.00721669	0.0178346
ncbi_667742	Piezo2	0.69	0.726	0.301	1.038	0.109	0.114	0.093	0.201	0.146	0.229	0.106	0.214	0.313	0.223	0.453	0.396	1.10681	0.00031037	0.00140287	-1.60221	0.006492	0.0182669	2.70902	8.13e-08	4.53e-07
ncbi_66775	Hacd4	11.373	12.081	24.96	10.785	2.886	2.394	2.654	2.299	1.497	2.181	2.845	4.31	4.301	4.223	7.547	6.775	1.44623	1.5e-08	2.43e-07	-1.03819	0.00184431	0.00598876	2.48442	2.01e-15	2.56e-14
ncbi_66873	Tril	2.156	2.612	1.777	3.055	1.517	0.42	0.336	1.444	1.308	0.591	0.821	0.912	1.184	0.871	0.422	1.531	1.2863	7.33e-06	5.66e-05	-0.377095	0.753021	0.849634	1.6634	0.000334809	0.00108068
ncbi_66913	KDELR2	78.28	75.77	69.501	84.891	40.944	36.808	32.354	38.635	34.346	27.463	33.585	28.367	32.122	30.142	39.48	43.205	1.15352	1.01e-19	1.26e-17	0.0824538	0.172041	0.291948	1.07107	1.64e-06	7.59e-06
ncbi_66949	Trim59	2.094	1.464	1.503	2.591	1.182	0.128	0.223	1.832	0.261	0.323	0.355	0.44	0.455	0.228	0.633	0.501	2.08336	4.17e-11	1.27e-09	0.178917	0.604815	0.742734	1.90444	0.00173815	0.0049003
ncbi_66977	Nuf2	2.039	1.218	1.788	1.564	0.486	0.363	0.187	0.656	0.347	0.112	0.119	0.276	0.121	0.169	0.331	0.218	2.88932	7.34e-14	3.85e-12	0.630946	0.267492	0.415308	2.25837	2.72e-05	0.000105387
ncbi_67052	Ndc80	1.223	1.195	0.772	0.936	0.239	0.167	0.088	0.449	0.026	0.076	0.129	0.055	0.265	0.136	0.187	0.209	2.59775	1.47e-08	2.39e-07	-0.0493768	0.801221	0.875533	2.64712	0.000131404	0.000455471
ncbi_67121	Mastl	0.728	0.572	0.452	0.526	0.05	0.034	0.144	0.072	0.014	0.072	0.101	0.18	0.127	0.119	0.221	0.196	1.75609	1.96e-06	1.78e-05	-1.14953	0.267712	0.4155	2.90562	2.35e-05	9.23e-05
ncbi_67216	Mboat2	1.704	2.182	1.879	2.148	0.523	0.972	0.556	1.079	2.272	0.545	0.662	0.901	1.371	1.037	0.795	0.828	1.00398	2.26e-07	2.69e-06	-0.52888	0.270691	0.418843	1.53286	7.54e-06	3.17e-05
ncbi_67416	Armcx2	19.416	19.776	17.218	19.885	6.07	6.015	4.604	6.139	6.91	2.841	5.248	7.492	7.567	6.646	12.284	11.695	1.06183	2.21e-11	7.18e-10	-0.715826	0.128572	0.230571	1.77765	3.59e-13	3.64e-12
ncbi_67473	Slc47a1	0.15	0.25	0	0.025	0.339	0.916	0.947	0.367	1.62	0.68	0.622	0.188	0.363	5.026	0.629	0.716	-3.70373	0.000417372	0.00180664	-0.915409	0.367705	0.527419	-2.78832	0.00578598	0.014592
ncbi_67606	Fibin	38.792	44.508	25.91	31.212	16.114	17.611	16.331	18.186	13.967	12.667	22.926	112.042	87.646	39.878	89.658	80.657	-1.22351	0.000144436	0.000728455	-2.29662	2.23e-11	3.18e-10	1.07312	5.37e-05	0.000198837
ncbi_67712	Slc25a37	7.548	7.047	15.404	8.589	7.251	2.421	3.934	4.202	3.017	3.082	2.775	3.238	3.678	3.711	6.296	6.45	1.04524	1.33e-05	9.42e-05	-0.0436343	0.703647	0.821205	1.08887	0.0016525	0.00467872
ncbi_67846	Tmem39a	22.373	17.503	19.991	20.087	7.648	11.107	9.395	8.108	6.794	7.125	6.57	6.524	6.91	6.961	11.037	8.805	1.31258	1.71e-14	1.02e-12	0.221578	0.140686	0.248008	1.091	1.74e-05	6.95e-05
ncbi_67896	Ccdc80	120.64	105.842	96.054	126.454	35.178	43.75	44.461	24.376	22.05	24.38	30.472	39.147	40.595	38.549	57.685	74.059	1.16648	4.75e-11	1.43e-09	-0.281951	0.87829	0.918868	1.44843	8.26e-11	6.51e-10
ncbi_68169	Ndnf	0.396	0.344	0.336	0.489	0.32	0.098	0.165	0.418	0.278	0.293	0.099	0.351	0.658	0.942	1.445	1.646	-1.36591	0.0039024	0.0120191	-2.37546	8.21e-07	5.52e-06	1.00956	0.0109523	0.0260279
ncbi_68303	Fam114a1	63.182	55.126	45.772	58.541	16.085	12.901	11.327	15.165	9.039	8.718	14.221	22.991	22.648	18.219	32.868	32.444	1.10725	2.71e-12	1.07e-10	-0.942988	0.010179	0.0270121	2.05024	2.66e-18	4.39e-17
ncbi_68371	Pbld1	0.421	0.536	0.551	0.398	3.632	2.805	1.703	0.468	0.673	1.126	0.745	1.509	1.451	1.257	0.457	0.998	-1.25138	0.018398	0.044666	1.25814	0.00162051	0.00534932	-2.50952	7.19e-08	4.03e-07
ncbi_68393	Mogat1	0.536	0.26	0.705	0.186	5.696	6.256	5.885	5.221	5.232	5.951	7.952	0.65	3.204	2.444	1.562	0.609	-2.0058	0.00868091	0.0237539	1.81158	2.2e-05	0.000112023	-3.81738	7.19e-13	7.05e-12
ncbi_68507	Ppfia4	1.401	2.576	1.173	2.38	0.596	0.355	0.434	0.918	0.794	0.265	0.261	0.159	0.311	0.472	0.867	0.55	1.9964	1.53e-07	1.91e-06	-0.0313238	0.706611	0.823449	2.02773	2.27e-07	1.19e-06
ncbi_68549	Sgo2	1.016	0.442	0.843	0.826	0.165	0.075	0.104	0.131	0.08	0.129	0.153	0.406	0.439	0.291	0.349	0.198	1.21567	0.000148392	0.000745747	-1.55359	0.063317	0.128793	2.76926	6.98e-06	2.95e-05
ncbi_68567	Cgref1	18.289	19.557	13.241	20.973	8.04	5.602	3.345	3.277	6.334	1.794	3.1	2.963	1.784	2.158	4.858	7.38	2.23431	1.95e-11	6.43e-10	0.56458	0.0886178	0.170321	1.66973	1.6e-06	7.44e-06
ncbi_68659	GaskbB	78.241	73.506	56.836	79.322	18.334	14.151	11.881	14.911	10.095	9.005	18.962	24.68	33.511	26.348	38.22	45.212	1.09931	7.15e-13	3.12e-11	-1.18372	0.000488015	0.00183169	2.28303	3.02e-21	6.29e-20
ncbi_68709	Cilp2	4.978	5.275	3.55	4.069	1.149	1.188	1.088	0.101	0.2	0.138	0.314	1.02	0.435	1.815	0.783	0.816	2.19793	2.98e-10	7.45e-09	0.229444	0.372245	0.532315	1.96849	1.07e-10	8.28e-10
ncbi_68794	Flnc	18.58	20.029	83.668	20.448	7.197	11.651	9.219	4.912	5.199	3.112	5.462	8.66	9.115	16.818	24.152	20.598	1.16899	0.0167214	0.0412049	-0.762262	0.178041	0.30012	1.93125	0.00668785	0.0166375
ncbi_68797	Pdgfrl	36.339	32.827	23.07	36.033	6.966	9.19	8.165	2.296	2.008	2.12	3.057	4.021	3.209	5.577	8.595	22.469	1.86976	0.000346013	0.00153432	-0.114099	0.777113	0.868281	1.98386	1.61e-12	1.52e-11
ncbi_68895	Rasl11a	17.235	14.517	5.737	13.102	3.688	5.346	4.744	3.77	1.327	0.986	3.833	4.232	4.986	5.792	6.748	7.168	1.12844	2.07e-05	0.000137437	-0.333035	0.84027	0.903749	1.46148	0.000382072	0.00121929
ncbi_68955	Srrm4	0.375	0.756	0.356	0.462	0.117	0.104	0.095	0.362	0.569	0.178	0.093	0.113	0.059	0.392	0.082	0.14	1.63206	0.00190784	0.00658793	-0.577639	0.611547	0.747738	2.2097	6.27e-05	0.000228905
ncbi_69183	C1qtnf2	48.214	52.837	31.747	56.769	15.091	19.765	13.659	6.963	8.587	5.686	10.355	18.43	15.715	13.41	21.14	26.238	1.31965	7.67e-11	2.2e-09	-0.231513	0.884297	0.923629	1.55117	5.81e-07	2.89e-06
ncbi_69226	Snx24	11.682	13.84	11.103	15.86	5.788	3.779	4.481	4.465	2.26	2.471	4.37	7.823	6.126	4.348	7.708	6.415	1.01695	2.46e-08	3.77e-07	-0.469554	0.369954	0.529668	1.4865	1.65e-08	1e-07
ncbi_69538	Antxr1	36.898	36.444	29.367	38.612	10.7	11.138	10.772	6.518	4.191	5.854	5.902	15.447	15.514	11.048	19.31	23.948	1.05084	2.77e-10	6.99e-09	-0.649707	0.140981	0.248476	1.70055	4.66e-15	5.69e-14
ncbi_69551	C1orf198	143.891	136.945	93.628	149.876	30.687	48.338	36.005	19.503	17.303	12.173	23.184	34.31	45.927	34.466	53.093	64.79	1.49467	1.83e-16	1.53e-14	-0.278788	0.975248	0.982653	1.77345	5.85e-10	4.17e-09
ncbi_69608	SEC24D	69.28	61.725	58.184	62.322	29.29	25.432	21.57	21.463	12.778	12.772	18.816	23.941	21.63	19.382	31.812	33.377	1.27246	5.45e-16	4.27e-14	-0.0335173	0.44616	0.606898	1.30598	6.61e-09	4.19e-08
ncbi_69675	Pxdn	47.794	44.833	47.201	46.399	23.339	22.564	17.845	9.375	7.76	8.558	7.143	10.409	11.637	13.034	17.509	13.367	1.81941	8.18e-39	5.37e-36	0.687842	8.47e-05	0.000378223	1.13157	7.99e-06	3.34e-05
ncbi_69700	COL22A1	0.174	0.247	0.176	0.182	0.057	0.045	0.042	0.095	0.047	0.018	0.04	0.039	0.048	0.02	0.078	0.096	1.79298	0.000662551	0.00268289	-0.227536	0.972169	0.980705	2.02052	0.0135791	0.0315819
ncbi_69993	CHN2	3.204	3.18	3.545	3.293	1.73	1.19	0.733	1.588	1.486	1.216	1.091	1.118	1.758	0.891	0.923	0.879	1.56938	1.32e-14	7.99e-13	0.128629	0.61939	0.754155	1.44075	3.79e-05	0.00014408
ncbi_70466	Ckap2l	3.003	1.553	1.768	2.059	0.715	0.337	0.312	0.463	0.147	0.044	0.156	0.058	0.156	0.21	0.196	0.251	3.58865	3.52e-20	4.62e-18	1.38406	0.0279492	0.0642576	2.20459	1.34e-06	6.28e-06
ncbi_70536	Qpct	11.017	10.902	10.326	12.546	3.221	4.244	4.632	2.542	2.756	2.873	2.634	2.432	1.841	3.749	5.474	8.751	1.33153	4.52e-05	0.00026883	-0.141996	0.840218	0.903749	1.47352	6.19e-08	3.49e-07
ncbi_70747	Tspan2	87.703	91.771	82.594	80.438	17.059	14.708	13.414	12.896	7.897	5.244	15.621	37.803	40.345	29.713	52.645	47.87	1.03887	7.36e-17	6.41e-15	-1.46844	6.92e-07	4.72e-06	2.5073	2.44e-33	1.32e-31
ncbi_70788	Klhl30	15.322	15.719	14.767	21.955	3.835	4.336	2.962	1.752	1.141	1.103	2.184	3.376	4.056	4.121	4.873	4.759	1.99938	2.89e-34	1.41e-31	-0.191235	0.784412	0.868281	2.19062	7.26e-14	7.9e-13
ncbi_70894	Efcab3	0.577	1.137	1.01	0.634	0	0.06	0	0	0	0	0.027	0.429	0.268	0.326	0.463	0.425	1.1352	0.00019787	0.000952899	-4.25626	0.00122298	0.00417471	5.39146	2.1e-06	9.61e-06
ncbi_71406	Spaar	0.329	0.521	0.721	0.559	1.417	1.237	0.835	0.769	0.801	0.883	0.977	1.506	1.338	1.713	0.821	0.883	-1.23361	0.00521356	0.0154043	-0.106614	0.749102	0.848676	-1.127	0.0135676	0.0315637
ncbi_71819	Kif23	1.767	0.942	1.532	1.461	0.694	0.177	0.301	0.813	0.092	0.13	0.177	0.134	0.319	0.369	0.26	0.285	2.38238	1.26e-11	4.33e-10	0.514925	0.319314	0.475003	1.86746	0.000285656	0.000935074
ncbi_71893	Noxo1	2.09	2.08	1.125	1.972	0.372	0.393	0.458	1.182	0.668	0.168	0.338	5.422	4.044	1.219	5.713	4.485	-1.20097	0.00928172	0.0251161	-3.35687	1.25e-08	1.15e-07	2.1559	0.00186375	0.00522275
ncbi_71970	ZBED5	2.542	1.806	1.14	2.135	0.726	0.72	0.491	0.709	0.396	0.471	0.58	0.864	0.536	0.39	0.822	1.073	1.37062	4.2e-05	0.000252167	-0.190875	0.752831	0.849609	1.5615	0.000210404	0.000704759
ncbi_71988	Esco2	0.871	0.56	0.723	0.595	0.061	0.048	0.044	0.04	0.02	0	0.028	0.187	0.025	0.083	0.071	0.068	2.98507	1.3e-07	1.67e-06	-0.767198	0.651183	0.777974	3.75227	3.92e-06	1.72e-05
ncbi_72007	Fndc3b	31.403	28.334	26.011	29.695	7.988	7.081	7.42	7.902	5.449	5.179	6.732	11.844	12.216	10.151	15.409	18.861	1.07533	4.16e-13	1.89e-11	-0.869519	0.0162956	0.0405855	1.94485	1.5e-22	3.49e-21
ncbi_72056	C11orf24	28.069	27.03	30.793	27.523	13.314	13.312	9.772	11.655	10.589	10.931	11.55	12.012	12.15	9.49	17.965	19.058	1.00427	1.78e-09	3.67e-08	-0.220375	0.845987	0.906683	1.22464	2.17e-06	9.88e-06
ncbi_72119	Tpx2	3.357	3.111	2.824	3.853	1.772	0.524	0.682	1.118	0.328	0.486	0.622	0.739	0.44	0.344	0.363	0.761	2.63401	3.56e-17	3.25e-15	0.906951	0.0764892	0.151413	1.72706	4.89e-05	0.0001823
ncbi_72136	Chst14	8.592	11.764	7.894	11.619	6.692	3.805	2.804	5.568	4.565	3.243	3.996	4.736	4.572	3.437	5.177	6.911	1.00494	1.31e-07	1.67e-06	-0.163758	0.823141	0.892077	1.1687	0.000791949	0.00238457
ncbi_72290	Lsm11	2.052	2.689	1.633	2.476	1.314	1.061	0.878	1.343	1.335	1.23	0.871	0.617	0.893	0.686	1.029	0.651	1.51304	7e-14	3.7e-12	0.484168	0.0281713	0.0646988	1.02887	0.00188318	0.0052729
ncbi_72415	Sgo1	0.575	0.388	0.471	0.401	0.162	0.038	0.018	0.161	0.064	0.031	0.079	0.05	0.141	0	0.171	0.2	2.02907	0.000610722	0.00249495	-0.629276	0.775034	0.867461	2.65834	0.00161323	0.00457659
ncbi_72640	MEX3A	0.55	0.378	0.455	0.519	0.207	0.125	0.052	0.28	0.203	0.116	0.085	0.058	0.117	0.183	0.165	0.116	1.89556	3.72e-07	4.11e-06	0.00225597	0.727008	0.836851	1.8933	0.00211175	0.00586616
ncbi_72709	C1qtnf6	102.153	92.332	79.061	98.742	25.596	24.117	22.539	6.843	4.671	4.243	5.937	9.6	6.524	4.328	9.316	9.07	3.58281	2.53e-67	7.2e-64	1.63253	1.46e-10	1.83e-09	1.95027	6.68e-20	1.25e-18
ncbi_72749	Tonsl	1.087	0.812	0.983	1.235	0.779	0.262	0.153	0.585	0.287	0.079	0.377	0.344	0.329	0.196	0.39	0.429	1.60821	1.86e-08	2.94e-07	0.237454	0.426297	0.587347	1.37075	0.0169696	0.0385104
ncbi_72902	Spock3	0.091	2.644	0.092	2.124	0.17	0	0.021	1.093	1.896	0.252	0.053	0.02	0	0	0	0.042	6.64124	9.95e-08	1.32e-06	2.3602	0.300029	0.452609	4.28104	0.0106842	0.0254647
ncbi_73010	Gpr22	0.012	0.333	0	0.368	0.013	0.01	0	0.128	0.152	0	0	0	0	0	0	0	7.47776	0.000741814	0.00294314	2.9386	0.606023	0.742734	4.53916	0.012507	0.0293421
ncbi_73137	Prrc1	20.411	20.656	15.228	20.314	9.033	7.694	7.403	6.665	5.927	5.466	5.073	6.46	6.398	5.77	9.068	9.532	1.36305	4.88e-17	4.4e-15	0.111405	0.175379	0.296525	1.25165	4.09e-08	2.36e-07
ncbi_73884	Zdbf2	0.043	0.118	0.152	0.085	0.017	0.018	0.01	0.028	0.049	0.027	0.004	0.04	0.028	0.023	0.052	0.031	1.51561	0.00614711	0.0177333	-1.21412	0.49322	0.649345	2.72973	0.0106774	0.0254519
ncbi_73910	Arhgap18	5.334	5.108	19.722	7.713	3.218	2.224	2.616	5.259	2.876	2.825	5.236	2.232	3.025	6.268	4.467	3.773	1.2603	0.000402577	0.0017482	-0.557489	0.329698	0.486645	1.81779	1.37e-05	5.56e-05
ncbi_73991	Atl1	1.433	3.516	1.026	3.062	0.996	0.783	0.525	2.642	5.138	0.926	0.506	0.771	1.242	1.083	1.287	1.164	1.02606	0.00124602	0.00456802	-0.530601	0.546213	0.698537	1.55667	0.00338543	0.00899231
ncbi_74013	Rftn2	24.9	24.695	21.178	25.442	8.07	6.912	4.401	5.068	3.468	3.338	4.687	13.542	12.517	6.47	11.289	14.357	1.04779	2.92e-10	7.33e-09	-0.848642	0.054018	0.112487	1.89643	7.56e-12	6.7e-11
ncbi_74041	Ddias	0.364	0.463	0.586	0.625	0.104	0.054	0.057	0.172	0.102	0.066	0.096	0.125	0.108	0.23	0.121	0.155	1.78544	6.79e-05	0.000379731	-1.04427	0.377724	0.538138	2.82971	0.000240667	0.000798415
ncbi_74107	Cep55	1.822	1.154	1.259	1.587	0.433	0.208	0.053	0.386	0.044	0.065	0.151	0.199	0.09	0.049	0.339	0.298	2.89997	2.06e-10	5.35e-09	0.246499	0.5369	0.689874	2.65347	5.76e-05	0.000211891
ncbi_74241	Chpf	42.931	46.858	35.433	50.245	18.813	18.914	12.626	14.337	13.135	10.53	13.664	16.18	17.315	11.32	22.658	27.044	1.21448	1.3e-10	3.51e-09	-0.171531	0.738383	0.846939	1.38601	4.11e-07	2.08e-06
ncbi_74442	Sgms2	6.003	6.282	11.428	5.964	2.921	2.515	2.579	1.664	1.697	1.489	1.919	3.006	2.814	3.024	4.228	4.886	1.04665	7.44e-07	7.64e-06	-0.426887	0.524973	0.678573	1.47353	6.09e-07	3.02e-06
ncbi_74486	Osbpl10	4.47	6.272	3.351	4.226	2.317	1.68	1.237	3.292	4.313	1.047	1.063	2.4	1.756	1.295	2.229	1.936	1.25176	4.6e-09	8.46e-08	-0.140557	0.758042	0.853689	1.39232	0.000135414	0.00046871
ncbi_74499	Sost	361.66	315.872	195.384	277.913	63.349	84.151	59.096	69.723	55.156	37.842	108.283	100.409	99.563	118.012	171.691	189.963	1.08176	9.2e-08	1.22e-06	-0.980989	0.0211237	0.0506751	2.06275	8.06e-13	7.86e-12
ncbi_74741	C2cd5	5.813	6.635	4.916	5.844	2.248	1.002	1.075	3.375	1.995	1.735	1.767	2.927	3.385	1.981	2.651	2.463	1.11356	1.56e-14	9.4e-13	-0.895249	0.15818	0.273026	2.00881	3.9e-09	2.56e-08
ncbi_74762	Mdga1	4.175	4.562	3.898	4.182	1.039	1.236	1.095	0.519	0.675	0.362	0.599	1.763	1.817	1.083	2.404	2.486	1.13782	2.59e-10	6.6e-09	-0.76624	0.120512	0.218699	1.90406	1.27e-13	1.34e-12
ncbi_75033	Mei4	0.209	0.269	0.164	0.113	0.022	0.02	0.049	0.14	0.071	0.021	0	0.05	0	0.023	0	0.043	3.02428	0.000469258	0.0019968	0.386779	0.976254	0.983377	2.6375	0.00353929	0.00937063
ncbi_75317	Parpbp	0.363	0.453	0.633	0.46	0.066	0.119	0.102	0.161	0	0.024	0.074	0.119	0	0.067	0.081	0	3.15983	4.89e-07	5.22e-06	0.841177	0.550021	0.702093	2.31866	0.000345466	0.00111132
ncbi_75625	Mageh1	15.607	12.734	11.795	14.654	7.196	4.7	3.959	5.907	5.548	3.177	4.951	5.954	5.476	5.735	7.149	6.572	1.14889	2.12e-14	1.24e-12	-0.22505	0.971156	0.979858	1.37394	8.42e-06	3.51e-05
ncbi_76108	Rap2a	5.55	6.129	9.164	7.429	4.835	2.4	2.606	8.652	5.478	4.15	4.838	2.254	3.354	2.752	4.001	4.213	1.09238	1.9e-09	3.9e-08	-0.0150794	0.499962	0.654296	1.10746	0.000275656	0.000904668
ncbi_76131	Depdc1a	1.321	0.975	0.75	1.243	0.19	0.097	0.077	0.07	0.046	0	0.033	0.194	0.059	0.192	0.11	0.079	3.08001	5.13e-10	1.2e-08	-0.0635788	0.745741	0.848676	3.14359	8.22e-06	3.43e-05
ncbi_76142	Ppp1r14c	7.477	8.942	5.083	7.96	1.182	2.13	1.683	1.485	2.322	1.358	1.694	2.797	2.634	6.383	2.82	3.014	1.06128	0.000143525	0.000724501	-1.08398	0.0486378	0.103154	2.14526	2.73e-09	1.82e-08
ncbi_76156	Fam131b	0.928	1.831	0.924	1.205	0.621	0.414	0.318	0.876	1.317	0.273	0.171	0.298	0.27	0.31	0.45	0.503	1.73854	4.89e-08	6.99e-07	0.300496	0.304458	0.457636	1.43804	0.00262155	0.00714175
ncbi_76293	Mfap4	1018.56	964.221	743.314	1104.01	318.447	321.578	245.521	53.867	40.611	31.224	81.135	201.891	173.799	112.506	189.209	292.858	2.30286	1.23e-26	3.5e-24	0.605157	0.00404996	0.0120409	1.69771	8e-12	7.07e-11
ncbi_76294	Asb5	2.801	2.779	1.306	3.126	0.977	1.018	1.086	0.333	0.183	0.296	0.301	0.374	0.594	0.177	0.8	1	2.08732	1.14e-06	1.11e-05	0.802097	0.0985415	0.185773	1.28522	0.00753252	0.0185351
ncbi_76464	Knl1	0.24	0.204	0.167	0.195	0.018	0.021	0.012	0.044	0.004	0	0.025	0.014	0	0.051	0.016	0.005	3.5503	1.1e-07	1.44e-06	-0.0168738	0.9143	0.943684	3.56717	5.54e-07	2.76e-06
ncbi_76478	Haus8	36.351	32.111	24.561	33.469	7.968	7.992	7.191	8.852	7.239	3.613	6.009	11.117	16.297	6.875	14.58	14.532	1.3184	1.13e-13	5.67e-12	-0.716465	0.121501	0.219964	2.03486	7.74e-16	1.02e-14
ncbi_76561	Snx7	15.665	15.378	11.895	17.283	7.652	6.156	6.301	8.157	8.529	6.116	7.964	6.072	5.298	3.874	9.469	6.621	1.26447	4.9e-10	1.15e-08	0.097078	0.272039	0.420387	1.16739	3.52e-06	1.56e-05
ncbi_76633	Lrmda	0.123	0.347	0.285	0.244	1.494	5.64	4.629	3.037	2.678	2.19	3.1	0.331	1.109	1.839	1.272	0.592	-2.04213	0.0130645	0.0335035	1.93054	0.000324872	0.00127202	-3.97267	3.91e-08	2.26e-07
ncbi_76886	Fam81a	11.838	10.948	9.505	9.223	1.853	2.12	2.244	2.589	1.714	0.982	4.062	3.243	4.374	3.092	4.103	2.076	1.61953	1.95e-18	2.13e-16	-0.704742	0.157903	0.272632	2.32427	2.39e-19	4.31e-18
ncbi_76905	LRG1	8.249	15.64	7.706	8.558	36.659	68.6	67.167	121.085	117.238	98.946	80.89	29.782	18.916	42.629	19.984	16.491	-1.3484	0.000752835	0.00298338	1.16903	0.000237841	0.000960058	-2.51744	1.69e-14	1.97e-13
ncbi_76933	Ifi27l2a	25.385	40.055	19.174	23.932	125.479	237.808	309.18	208.779	456.786	524.573	334.099	54.992	72.757	55.963	90.143	55.837	-1.28088	1.02e-05	7.55e-05	1.76531	2.4e-11	3.41e-10	-3.04619	2.47e-20	4.77e-19
ncbi_77015	Mpped2	2.759	3.199	2.632	3.557	1.144	0.88	0.915	0.547	0.806	0.234	0.684	0.816	0.735	0.533	1.223	1.054	1.7998	7.93e-14	4.12e-12	0.167632	0.354339	0.515153	1.63217	3.24e-06	1.44e-05
ncbi_77097	Tanc2	2.772	4.939	3.798	4.559	1.742	1.189	1.558	1.279	1.133	0.72	0.817	0.845	1.134	0.984	1.542	1.107	1.83953	7.45e-22	1.25e-19	0.414845	0.012483	0.0322317	1.42469	3.98e-08	2.3e-07
ncbi_77794	Adamtsl2	6.797	4.176	3.743	6.98	1.765	1.676	1.051	0.725	0.684	0.83	0.699	1.47	1.655	0.877	1.327	2.52	1.78878	9.33e-11	2.61e-09	-0.0681853	0.607095	0.743675	1.85696	5.35e-07	2.67e-06
ncbi_77864	--	10.046	11.637	6.56	10.539	3.04	1.884	1.444	2.31	2.95	2.698	2.135	4.048	4.358	4.196	3.927	3.722	1.25932	1.19e-14	7.25e-13	-0.932115	0.0207942	0.0499755	2.19144	4.48e-12	4.05e-11
ncbi_78286	NAV2	16.447	21.619	13.403	15.015	2.687	5.232	3.761	4.764	3.22	3.676	4.436	7.316	4.646	4.457	8.668	6.764	1.3836	6.28e-12	2.33e-10	-0.710333	0.326973	0.483707	2.09393	2.27e-10	1.69e-09
ncbi_78558	Htra3	118.594	113.302	94.378	126.958	57.906	58.091	50.829	37.663	36.416	39.923	42.908	37.829	29.388	28.649	56.648	67.921	1.36182	8.64e-11	2.45e-09	0.334956	0.0491026	0.10393	1.02687	2.39e-06	1.08e-05
ncbi_78733	Troap	1.238	0.96	0.525	0.472	0.054	0.106	0.086	0.106	0.026	0	0.038	0.084	0.034	0	0	0	5.08089	5.11e-08	7.26e-07	1.79684	0.312319	0.467033	3.28405	0.000106027	0.000373295
ncbi_78889	Wsb1	36.896	43.414	69.9	47.461	5.165	12.073	13.159	6.724	3.761	3.431	4.393	16.314	16.932	20.306	28.991	21.792	1.24381	6.62e-11	1.93e-09	-1.04226	0.0172477	0.0426373	2.28606	9.98e-12	8.74e-11
ncbi_78908	Igsf3	5.542	5.687	3.437	6.221	2.169	1.48	1.246	1.362	1.129	0.901	0.857	1.997	1.316	1.935	3.67	3.524	1.06931	3.49e-05	0.000215962	-0.608872	0.367455	0.527192	1.67819	9.41e-08	5.19e-07
ncbi_78923	Chsy3	5.577	5.552	6.875	6.238	1.055	0.911	0.779	0.719	0.207	0.4	0.724	1.119	2.029	1.171	2.68	1.826	1.77977	1.49e-17	1.41e-15	-0.947825	0.0749231	0.148812	2.72759	1.27e-21	2.72e-20
ncbi_78926	Gas2l1	26.448	28.19	71.417	29.195	20.144	17.8	14.245	16.665	18.187	19.621	15.831	16.469	14.925	9.374	18.966	16.579	1.34652	4.09e-07	4.47e-06	0.188783	0.146891	0.256935	1.15774	0.000873228	0.0026115
ncbi_79221	HDAC9	13.051	14.24	9.561	13.886	1.167	1.378	1.533	1.841	0.816	0.583	1.533	5.648	6.587	3.823	6.713	5.904	1.1452	2.12e-13	1.01e-11	-2.07689	3.8e-11	5.18e-10	3.2221	9.48e-37	6.66e-35
ncbi_80718	Rab27b	4.634	4.269	7.645	4.599	0.366	0.183	0.456	0.448	0.375	0.198	0.491	1.875	1.234	0.723	1.358	1.192	2.0503	3.35e-16	2.71e-14	-1.92985	7.44e-06	4.18e-05	3.98015	3.37e-36	2.26e-34
ncbi_80879	Slc16a3	7.926	7.041	14.293	7.286	3.884	4.763	3.019	3.21	3.03	1.989	2.578	3.353	4.018	2.213	3.722	4.473	1.36147	1.84e-09	3.79e-08	0.129101	0.169865	0.288856	1.23237	0.00131386	0.00380437
ncbi_80884	MAGED2	44.636	45.879	37.66	50.019	18.288	26.009	20.551	17.662	16.973	13.176	17.544	14.228	11.806	13.191	20.108	20.241	1.48501	5.82e-18	5.85e-16	0.441731	0.0151292	0.0381045	1.04328	9.61e-05	0.000341624
ncbi_80893	Tmprss5	0.739	1.823	0.331	0.947	0.293	0.161	0.226	0.175	0.757	0	0.02	0.181	0.292	0.33	0.171	0.526	1.67807	0.0014739	0.00528044	-0.40439	0.810938	0.883243	2.08246	0.00507478	0.0129617
ncbi_80986	Ckap2	2.609	1.657	1.765	1.991	0.385	0.159	0.322	0.179	0.044	0.128	0.141	0.162	0.084	0.138	0.237	0.479	3.18839	1.25e-13	6.2e-12	0.391901	0.471121	0.629645	2.79649	7.84e-09	4.94e-08
ncbi_81907	Tmem108	1.23	1.243	0.657	1.396	0.672	0.501	0.341	0.684	1.008	0.262	0.186	0.034	0.061	0.317	0.018	0.037	3.59867	6.08e-08	8.45e-07	2.43384	0.0032873	0.0100116	1.16483	0.0204199	0.0453892
ncbi_83397	Akap12	8.646	14.687	25.054	12.369	8.174	91.131	96.103	9.207	15.487	6.337	4.276	3.727	6.863	5.392	7.911	5.767	1.35644	1.64e-08	2.64e-07	3.45686	2e-07	1.5e-06	-2.10043	0.0122342	0.0287666
ncbi_83922	Cep41	4.681	4.148	3.836	4.568	1.439	1.239	1.092	2.383	1.271	1.165	1.511	2.224	1.963	1.338	2.143	1.866	1.17595	2.29e-12	9.11e-11	-0.601552	0.324997	0.481907	1.7775	7.56e-09	4.78e-08
ncbi_83961	Nrg4	3.617	2.553	3.113	1.357	33.755	26.606	25.972	41.531	37.171	49.542	43.757	2.08	8.279	9.416	8.142	3.027	-1.21823	0.0177961	0.0434207	2.21722	8.8e-10	9.71e-09	-3.43545	5.11e-30	2.09e-28
ncbi_84506	Hamp	0.276	1.375	0.278	0.41	2.299	9.935	8.065	2.572	10.446	21.01	3.501	4.446	3.225	30.577	0.168	0.161	-3.72185	0.0019955	0.00683933	-0.189367	0.999034	1	-3.53248	2.62e-05	0.000101798
ncbi_93685	Entpd7	1.721	1.422	1.145	1.623	0.726	0.441	0.384	0.875	0.855	0.662	0.694	0.47	0.218	0.405	0.673	0.536	1.68244	4.51e-09	8.33e-08	0.167276	0.407743	0.570237	1.51517	5.81e-05	0.000213728
ncbi_93708	PCDHGC5	3.441	3.542	2.846	3.566	1.663	0.98	0.936	0.886	0.47	0.289	0.513	1.489	0.643	0.675	1.668	1.545	1.47579	1.34e-07	1.71e-06	-0.0132413	0.633895	0.767009	1.48903	1.91e-06	8.74e-06
ncbi_93715	PCDHGA7	2.121	2.387	1.761	2.827	1.148	0.664	0.765	0.91	1.16	0.715	0.768	1.453	0.921	0.622	1.369	1.18	1.03597	1.4e-05	9.85e-05	-0.368529	0.69208	0.81171	1.4045	3.57e-05	0.000136062
ncbi_93735	Wnt16	28.882	20.492	23.507	26.368	3.824	2.084	2.505	2.537	0.687	0.9	2.123	4.074	4.698	3.397	7.317	5.824	2.29327	8.3e-31	3.15e-28	-0.85205	0.0966377	0.182939	3.14532	2.04e-31	9.33e-30
ncbi_93761	Smarca1	1.611	1.831	1.373	1.635	0.011	0.109	0.163	0.282	0.228	0.102	0.155	0.513	0.421	0.222	0.814	0.752	1.56656	4.66e-08	6.71e-07	-2.52883	0.00128851	0.00436879	4.09539	3.58e-14	4.02e-13
ncbi_93842	Igsf9	23.581	23.896	20.65	25.197	2.901	2.425	1.664	1.747	0.845	0.536	1.391	3.524	4.519	4.742	11.539	9.107	1.80299	2.17e-11	7.08e-10	-1.52086	0.00115919	0.00399039	3.32385	7.12e-37	5.14e-35
ncbi_93886	PCDHB7	0.542	0.481	0.365	0.558	0.146	0.099	0.161	0.146	0.123	0.119	0.16	0.086	0.104	0.107	0.22	0.517	1.2342	0.0204438	0.0488955	-0.611719	0.673552	0.796803	1.84592	0.0127052	0.0297544
ncbi_94216	COL4A6	74.042	71.094	56.994	64.567	13.263	10.845	8.734	5.291	4.46	3.424	7.111	27.476	27.841	16.602	37.744	32.216	1.23247	8.5e-14	4.37e-12	-1.37408	8.46e-05	0.000378152	2.60655	4.45e-28	1.58e-26
ncbi_94220	Cnnm4	3.525	3.543	4.304	3.341	2.145	1.504	1.686	1.752	1.367	1.272	1.182	1.198	1.353	1.41	2.39	1.805	1.17309	5.08e-10	1.19e-08	0.124592	0.272737	0.421236	1.04849	0.000103063	0.000364247
ncbi_94227	Pi15	93.901	105.073	82.695	89.302	7.279	6.323	8.754	4.472	1.089	1.419	3.695	23.522	18.087	15.436	31.424	28.83	1.98304	1.43e-26	4.01e-24	-1.65449	1.58e-09	1.69e-08	3.63753	5.69e-97	4.9e-93
ncbi_94352	Loxl2	26.45	24.401	27.984	26.879	13.299	10.446	7.454	5.34	4.916	4.425	4.216	3.522	4.439	3.933	6.316	7.371	2.36895	4.29e-36	2.53e-33	1.02339	3.67e-05	0.000178001	1.34556	1.96e-07	1.04e-06
ncbi_97440	B3gnt9	21.049	21.529	18.175	24.437	6.193	6.3	4.859	4.753	2.754	2.749	4.057	5.721	5.751	2.922	7.445	9.388	1.76982	2.38e-14	1.37e-12	-0.110726	0.652009	0.778559	1.88054	6.57e-13	6.47e-12
ncbi_98170	Tmem132a	34.772	32.845	23.226	34.61	8.885	9.008	5.774	6.201	5.533	4.298	6.057	9.026	10.199	4.596	8.77	10.082	1.87768	7.44e-22	1.25e-19	-0.113481	0.588567	0.733583	1.99116	3.69e-12	3.37e-11
ncbi_98733	Obsl1	15.34	15.203	12.505	15.66	2.566	3.014	2.186	1.784	2.138	1.168	1.709	5.799	4.526	6.202	6.885	6.568	1.29148	1.89e-17	1.78e-15	-1.21179	0.00042364	0.00161773	2.50328	1.24e-21	2.68e-20
ncbi_99151	Cercam	63.569	58.214	43.175	60.06	14.215	12.866	8.733	5.311	4.023	2.679	5.736	17.268	14.663	9.294	20.701	22.422	1.73754	5.03e-17	4.52e-15	-0.498865	0.532492	0.685368	2.23641	4.83e-16	6.55e-15
ncbi_99382	Abtb2	14.963	15.868	10.232	15.903	4.414	4.748	3.968	3.93	4.096	3.862	3.332	4.711	5.343	3.833	7.404	5.586	1.40566	4.97e-16	3.95e-14	-0.29654	0.918143	0.945425	1.7022	2.01e-10	1.5e-09
